# Supplementary material for: NeoaPred: a deep-learning framework for predicting immunogenic neoantigen based on surface and structural features of peptide–human leukocyte antigen complexes
Source: Bioinformatics. 2024 Sep 14;40(9):btae547. doi: 10.1093/bioinformatics/btae547 (PMC11419954; doi:10.1093/bioinformatics/btae547)
Supplement: btae547_Supplementary_Data [file btae547_supplementary_data.zip]

Archive with 2 entries (2 files):
- Supplementary file2.xls
- Supplementary file1.doc
