# Supplementary material for: NeoaPred: a deep-learning framework for predicting immunogenic neoantigen based on surface and structural features of peptide–human leukocyte antigen complexes
Source: Bioinformatics. 2024 Sep 14;40(9):btae547. doi: 10.1093/bioinformatics/btae547 (PMC11419954; doi:10.1093/bioinformatics/btae547)
Supplement: btae547_Supplementary_Data [file btae547_supplementary_data.zip › Supplementary file2.xls]

## Sheet: Sheet1
Supplementary Table S1-S6:
Table S1A. Summary of the datasets used for the training, validation, and testing of the PepConf and PepFore models.
Table S1B. 1,018 experimental data from PDB for PepConf model.
Table S1C. 3,000 ligand elution pHLA-I data from IEDB for PepConf verification.
Table S1D. 7,860 self-distillation data from IEDB for PepConf model.
Table S2. 200 structure templates of HLA-I alleles.
Table S3. Overview information of dataset for PepFore model.
Table S4. Detailed data for PepFore model.
Table S5. AUROC and AUPRC values of the 10-fold cross-validation on the validation set 1 and 2.
Table S6. Performance comparison of PepFore with nine methods on the test data.

## Sheet: Table S1A
Table S1A. Summary of the datasets used for the training, validation, and testing of the PepConf and PepFore models.
Model		Source	Sample size
PepConf	Training/validation data	PDB	914
		Self-distillation	7860
	Testing data	PDB	104
		IEDB ligand elution	3000
PepFore	Training /validation data	immunogenic peptides (pos)	5361
		non-immunogenic peptides (neg)	24304
	Testing data	immunogenic peptides (pos)	625
		non-immunogenic peptides (neg)	2672

## Sheet: Table S1B
Table S1B. 1,018 experimental data from PDB for PepConf model.
ID	MhcChain	PepChain	MhcLen	PepLen	Header
1a1m	A	C	278	9	mhc class i molecule b*5301 complexed with peptide tpydinqml from gag protein of hiv2
1a1n	A	C	276	8	mhc class i molecule b*3501 complexed with peptide vplrpmty from the nef protein (75-82) of hiv1
1a1o	A	C	276	9	mhc class i molecule b*5301 complexed with peptide ls6 (kpivqydnf) from the malaria parasite p. falciparum
1a9b	D	F	277	9	decamer-like conformation of a nano-peptide bound to hla- b3501 due to nonstandard positioning of the c-terminus
1a9e	A	C	277	9	decamer-like conformation of a nano-peptide bound to hla- b3501 due to nonstandard positioning of the c-terminus
1agb	A	C	276	8	antagonist hiv-1 gag peptides induce structural changes in hla b8-hiv-1 gag peptide (ggrkkykl-3r mutation)
1agc	A	C	276	8	antagonist hiv-1 gag peptides induce structural changes in hla b8-hiv-1 gag peptide (ggkkkyql-7q mutation)
1agd	A	C	276	8	antagonist hiv-1 gag peptides induce structural changes in hla b8-hiv-1 gag peptide (ggkkkykl-index peptide)
1age	A	C	276	8	antagonist hiv-1 gag peptides induce structural changes in hla b8-hiv-1 gag peptide (ggkkkyrl-7r mutation)
1agf	A	C	276	8	antagonist hiv-1 gag peptides induce structural changes in hla b8-hiv-1 gag peptide (ggkkrykl-5r mutation)
1akj	A	C	276	9	complex of the human mhc class i glycoprotein hla-a2 and the t cell coreceptor cd8
1ao7	A	C	274	9	complex between human t-cell receptor, viral peptide (tax), and hla-a 0201
1b0g	D	F	275	9	class i histocompatibility antigen (hla-a2.1)/beta 2- microglobulin/peptide p1049 complex
1bii	A	P	274	10	the crystal structure of h-2dd mhc class i in complex with the hiv-1 derived peptide p18-110
1bz9	A	C	273	9	crystal structure of murine class i mhc h2-db complexed with a synthetic peptide p1027
1ce6	A	C	274	9	mhc class i h-2db complexed with a sendai virus nucleoprotein peptide
1cg9	A	C	277	9	complex recognition of the supertypic bw6-determinant on hla-b and-c molecules by the monoclonal antibody sfr8-b6
1ddh	A	P	274	10	mhc class i h-2dd heavy chain complexed with beta-2 microglobulin and an immunodominant peptide p18-i10 from the human immunodeficiency virus envelope glycoprotein 120
1duy	D	F	275	8	crystal structure of hla-a*0201/octameric tax peptide complex
1duz	D	F	275	9	human class i histocompatibility antigen (hla-a 0201) in complex with a nonameric peptide from htlv-1 tax protein
1e27	A	C	276	9	nonstandard peptide binding of hla-b*5101 complexed with hiv immunodominant epitope km1(lppvvakei)
1e28	A	C	276	8	nonstandard peptide binding of hla-b*5101 complexed with hiv immunodominant epitope km2(taftipsi)
1ed3	D	F	275	13	crystal structure of rat minor histocompatibility antigen complex rt1- aa/mtf-e.
1eey	D	F	275	9	crystal structure determination of hla a2 complexed to peptide gp2 with the substitution (i2l/v5l/l9v)
1eez	D	F	275	9	crystal structure determination of hla-a2.1 complexed to gp2 peptide variant(i2l/v5l)
1efx	A	C	278	9	structure of a complex between the human natural killer cell receptor kir2dl2 and a class i mhc ligand hla-cw3
1ffn	D	F	273	9	crystal structure of murine class i h-2db complexed with peptide gp33(c9m)
1ffo	D	F	273	9	crystal structure of murine class i h-2db complexed with synthetic peptide gp33 (c9m/k1a)
1ffp	D	F	273	9	crystal structure of murine class i h-2db complexed with peptide gp33 (c9m/k1s)
1fg2	J	L	273	9	crystal structure of the lcmv peptidic epitope gp33 in complex with the murine class i mhc molecule h-2db
1fzj	A	P	273	8	mhc class i natural mutant h-2kbm1 heavy chain complexed with beta-2 microglobulin and vesicular stomatitis virus nucleoprotein
1fzk	A	P	273	9	mhc class i natural mutant h-2kbm1 heavy chain complexed with beta-2 microglobulin and sendai virus nucleoprotein
1fzm	A	P	273	8	mhc class i natural mutant h-2kbm8 heavy chain complexed with beta-2 microglobulin and vesicular stomatitis virus nucleoprotein
1fzo	A	P	273	9	mhc class i natural mutant h-2kbm8 heavy chain complexed with beta-2 microglobulin and sendai virus nucleoprotein
1g6r	I	Q	274	8	a functional hot spot for antigen recognition in a superagonist tcr/mhc complex
1g7p	A	P	274	9	crystal structure of mhc class i h-2kb heavy chain complexed with beta-2 microglobulin and yeast alpha-glucosidase
1g7q	A	P	274	8	crystal structure of mhc class i h-2kb heavy chain complexed with beta-2 microglobulin and muc1 vntr peptide sapdtrpa
1hhg	D	F	275	9	the antigenic identity of peptide(slash)mhc complexes: a comparison of the conformation of five peptides presented by hla-a2
1hhh	A	C	275	10	the antigenic identity of peptide(slash)mhc complexes: a comparison of the conformation of five peptides presented by hla-a2
1hhi	D	F	275	9	the antigenic identity of peptide(slash)mhc complexes: a comparison of the conformation of five peptides presented by hla-a2
1hhj	D	F	275	9	the antigenic identity of peptide(slash)mhc complexes: a comparison of the conformation of five peptides presented by hla-a2
1hhk	D	F	275	9	the antigenic identity of peptide(slash)mhc complexes: a comparison of the conformation of five peptides presented by hla-a2
1hoc	A	C	272	9	the three-dimensional structure of h-2db at 2.4 angstroms resolution: implications for antigen-determinant selection
1hsa	D	F	276	9	the three-dimensional structure of hla-b27 at 2.1 angstroms resolution suggests a general mechanism for tight peptide binding to mhc
1i1f	D	F	275	9	crystal structure of human class i mhc (hla-a2.1) complexed with beta 2-microglobulin and hiv-rt variant peptide i1y
1i1y	D	F	275	9	crystal structure of human class i mhc (hla-a2.1) complexed with beta 2-microglobulin and hiv-rt variant peptide i1y
1i4f	A	C	275	10	crystal structure of hla-a*0201/mage-a4-peptide complex
1i7r	D	F	275	9	crystal structure of class i mhc a2 in complex with peptide p1058
1i7t	D	F	275	9	crystal structure of class i mhc a2 in complex with peptide p1049-5v
1i7u	D	F	275	9	crystal structure of class i mhc a2 in complex with peptide p1049-6v
1im3	M	O	275	9	crystal structure of the human cytomegalovirus protein us2 bound to the mhc class i molecule hla-a2/tax
1im9	E	G	275	9	crystal structure of the human natural killer cell inhibitory receptor kir2dl1 bound to its mhc ligand hla-cw4
1inq	A	C	275	9	structure of minor histocompatibility antigen peptide, h13a, complexed to h2-db
1jf1	A	C	273	10	crystal structure of hla-a2*0201 in complex with a decameric altered peptide ligand from the mart-1/melan-a
1jgd	A	C	276	10	hla-b*2709 bound to deca-peptide s10r
1jge	A	C	276	9	hla-b*2705 bound to nona-peptide m9
1jht	A	C	273	9	crystal structure of hla-a2*0201 in complex with a nonameric altered peptide ligand (algigiltv) from the mart- 1/melan-a.
1jpf	A	C	275	11	crystal structure of the lcmv peptidic epitope gp276 in complex with the murine class i mhc molecule h-2db
1jpg	A	C	275	9	crystal structure of the lcmv peptidic epitope np396 in complex with the murine class i mhc molecule h-2db
1juf	A	C	276	9	structure of minor histocompatibility antigen peptide, h13b, complexed to h2-db
1k5n	A	C	276	9	hla-b*2709 bound to nona-peptide m9
1k8d	A	P	274	9	crystal structure of the non-classical mhc class ib qa-2 complexed with a self peptide
1kbg	H	P	274	7	mhc class i h-2kb presented glycopeptide rgy8-6h-gal2
1kj3	I	Q	278	8	mhc class i h-2kb molecule complexed with pkb1 peptide
1kjm	A	P	277	9	tap-a-associated rat mhc class i molecule
1kjv	A	P	276	9	tap-b-associated rat mhc class i molecule
1kpr	C	Q	274	9	the human non-classical major histocompatibility complex molecule hla- e
1kpu	A	P	274	8	high resolution crystal structure of the mhc class i complex h- 2kb/vsv8
1kpv	A	P	274	9	high resolution crystal structure of the mhc class i complex h- 2kb/sev9
1ktl	C	Q	274	9	the human non-classical major histocompatibility complex molecule hla- e
1ld9	D	F	268	9	the three-dimensional structure of an h-2ld peptide complex explains the unique interaction of ld with beta2m and peptide
1ldp	H	Q	272	9	crystal structure of murine mhc class i h-2ld with a mixture of bound peptides
1leg	A	P	273	8	crystal structure of h-2kb bound to the dev8 peptide
1lek	A	P	273	8	crystal structure of h-2kbm3 bound to dev8
1lk2	A	P	274	8	1.35a crystal structure of h-2kb complexed with the gnysfyal peptide
1lp9	H	J	275	9	xenoreactive complex ahiii 12.2 tcr bound to p1049/hla-a2.1
1m05	C	F	269	9	hla b8 in complex with an epstein barr virus determinant
1m6o	A	C	276	9	crystal structure of hla b*4402 in complex with hla dpa*0201 peptide
1mhc	D	F	276	8	model of mhc class i h2-m3 with nonapeptide from rat nd1 refined at 2.3 angstroms resolution
1mwa	I	Q	274	8	2c/h-2kbm3/dev8 allogeneic complex
1n2r	A	C	276	9	a natural selected dimorphism in hla b*44 alters self, peptide reportoire and t cell recognition.
1n3n	G	L	276	10	crystal structure of a mycobacterial hsp60 epitope with the murine class i mhc molecule h-2db
1n5a	J	L	273	9	crystal structure of the murine class i major histocompatibility complex of h-2db, b2-microglobulin, and a 9-residue immunodominant peptide epitope gp33 derived from lcmv
1of2	A	C	276	9	crystal structure of hla-b*2709 complexed with the vasoactive intestinal peptide type 1 receptor (vipr) peptide (residues 400-408)
1oga	A	C	276	9	a structural basis for immunodominant human t-cell receptor recognition.
1ogt	A	C	276	9	crystal structure of hla-b*2705 complexed with the vasoactive intestinal peptide type 1 receptor (vipr) peptide (residues 400-408)
1osz	A	C	274	8	mhc class i h-2kb heavy chain complexed with beta-2 microglobulin and an (l4v) mutant of the vesicular stomatitis virus nucleoprotein
1p7q	A	C	276	9	crystal structure of hla-a2 bound to lir-1, a host and viral mhc receptor
1q94	D	F	275	9	structures of hla-a*1101 in complex with immunodominant nonamer and decamer hiv-1 epitopes clearly reveal the presence of a middle anchor residue
1qew	A	C	275	9	human class i histocompatibility antigen (hla-a 0201) complex with a nonameric peptide from melanoma-associated antigen 3 (residues 271- 279)
1qlf	A	C	276	9	mhc class i h-2db complexed with glycopeptide k3g
1qqd	A	C	273	9	crystal structure of hla-cw4, a ligand for the kir2d natural killer cell inhibitory receptor
1qr1	D	F	275	9	poor binding of a her-2/neu epitope (gp2) to hla-a2.1 is due to a lack of interactions in the center of the peptide
1qrn	A	C	274	9	crystal structure of human a6 tcr complexed with hla-a2 bound to altered htlv-1 tax peptide p6a
1qse	A	C	274	9	structure of human a6-tcr bound to hla-a2 complexed with altered htlv- 1 tax peptide v7r
1qsf	A	C	274	9	structure of a6-tcr bound to hla-a2 complexed with altered htlv-1 tax peptide y8a
1qvo	D	F	275	10	structures of hla-a*1101 in complex with immunodominant nonamer and decamer hiv-1 epitopes clearly reveal the presence of a middle anchor residue
1rjy	D	Q	278	8	mhc class i natural mutant h-2kbm8 heavy chain complexed with beta-2 microglobulin and herpes simplex virus glycoprotein b peptide
1rjz	D	Q	278	8	mhc class i natural mutant h-2kbm8 heavy chain complexed with beta-2 microglobulin and herpies simplex virus mutant glycoprotein b peptide
1rk0	A	P	274	8	mhc class i h-2kb heavy chain complexed with beta-2 microglobulin and herpes simplex virus glycoprotein b peptide
1rk1	A	P	274	8	mhc class i natural h-2kb heavy chain complexed with beta-2 microglobulin and herpes simplex virus mutant glycoprotein b peptide
1s7r	D	F	276	9	crystal structures of the murine class i major histocompatibility complex h-2kb in complex with lcmv-derived gp33 index peptide and three of its escape variants
1s7u	J	L	273	9	crystal structures of the murine class i major histocompatibility complex h-2db in complex with lcmv-derived gp33 index peptide and three of its escape variants
1s7w	J	L	276	9	crystal structures of the murine class i major histocompatibility complex h-2db in complex with lcmv-derived gp33 index peptide and three of its escape variants
1s7x	J	L	276	9	crystal structures of the murine class i major histocompatibility complex h-2db in complex with lcmv-derived gp33 index peptide and three of its escape variants
1s8d	A	C	275	9	structural basis for degenerate recognition of hiv peptide variants by cytotoxic lymphocyte, variant sl9-3a
1s9w	A	C	274	9	crystal structure analysis of ny-eso-1 epitope, sllmwitqc, in complex with hla-a2
1s9x	A	C	274	9	crystal structure analysis of ny-eso-1 epitope analogue, sllmwitqa, in complex with hla-a2
1s9y	A	C	274	9	crystal structure analysis of ny-eso-1 epitope analogue, sllmwitqs, in complex with hla-a2
1sys	A	C	276	9	crystal structure of hla, b*4403, and peptide eeptvikky
1syv	A	C	276	9	hla-b*4405 complexed to the dominant self ligand eefgraygf
1t0n	D	Q	278	8	conformational switch in polymorphic h-2k molecules containing an hsv peptide
1t1w	A	C	275	9	structural basis for degenerate recognition of hiv peptide variants by cytotoxic lymphocyte, variant sl9-3f6i8v
1t1x	A	C	275	9	structural basis for degenerate recognition of hiv peptide variants by cytotoxic lymphocyte, variant sl9-4l
1t1y	A	C	275	9	structural basis for degenerate recognition of hiv peptide variants by cytotoxic lymphocyte, variant sl9-5v
1t1z	A	C	275	9	structural basis for degenerate recognition of hiv peptide variants by cytotoxic lymphocyte, variant sl9-6a
1t20	A	C	275	9	structural basis for degenerate recognition of hiv peptide variants by cytotoxic lymphocyte, variant sl9-6i
1t21	A	C	275	9	structural basis for degenerate recognition of hiv peptide variants by cytotoxic lymphocyte, variant sl9, monoclinic crystal
1t22	A	C	275	9	structural basis for degenerate recognition of hiv peptide variants by cytotoxic lymphocyte, variant sl9, orthorhombic crystal
1tvb	D	F	275	9	crystal structure of melanoma antigen gp100(209-217) bound to human class i mhc hla-a2
1tvh	D	F	275	9	crystal structure of modified melanoma antigen gp100(209-t2m) bound to human class i mhc hla-a2
1uxs	A	C	276	9	crystal structure of hla-b*2705 complexed with the latent membrane protein 2 peptide (lmp2)of epstein-barr virus
1uxw	A	C	276	9	crystal structure of hla-b*2709 complexed with the latent membrane protein 2 peptide (lmp2) of epstein-barr virus
1vac	A	P	274	8	mhc class i h-2kb heavy chain complexed with beta-2 microglobulin and chicken ovalbumin
1vad	A	P	274	9	mhc class i h-2kb heavy chain complexed with beta-2 microglobulin and yeast alpha-glucosidase
1vgk	A	C	274	9	the crystal structure of class i major histocompatibility complex, h-2kd at 2.0 a resolution
1w0v	A	C	276	9	crystal structure of hla-b*2705 complexed with the self-peptide tis from egf-response factor 1
1w0w	A	C	276	9	crystal structure of hla-b*2709 complexed with the self-peptide tis from egf-response factor 1
1w72	D	F	274	9	crystal structure of hla-a1:mage-a1 in complex with fab- hyb3
1wbx	A	C	275	10	crystal structures of murine mhc class i h-2 db and kb molecules in complex with ctl epitopes from influenza a virus: implications for tcr repertoire selection and immunodominance
1wby	A	C	275	10	crystal structures of murine mhc class i h-2 db and kb molecules in complex with ctl epitopes from influenza a virus: implications for tcr repertoire selection and immunodominance
1wbz	C	Q	275	9	crystal structures of murine mhc class i h-2 db and kb molecules in complex with ctl epitopes from influenza a virus: implications for tcr repertoire selection and immunodominance
1x7q	A	C	275	9	crystal structure of hla-a*1101 with sars nucleocapsid peptide
1xh3	A	C	276	14	conformational restraints and flexibility of 14-meric peptides in complex with hla-b*3501
1xr8	A	C	276	9	crystal structures of hla-b*1501 in complex with peptides from human ubch6 and epstein-barr virus ebna-3
1xr9	A	C	276	9	crystal structures of hla-b*1501 in complex with peptides from human ubch6 and epstein-barr virus ebna-3
1ydp	A	P	275	9	1.9a crystal structure of hla-g
1yn6	A	C	273	10	crystal structure of a mouse mhc class i protein, h2-db, in complex with a peptide from the influenza a acid polymerase
1yn7	A	C	273	10	crystal structure of a mouse mhc class i protein, h2-db, in complex with a mutated peptide (r7a) of the influenza a acid polymerase
1zhb	J	L	273	9	crystal structure of the murine class i major histocompatibility complex of h-2db, b2-microglobulin, and a 9-residue peptide derived from rat dopamine beta-monooxigenase
1zhk	A	C	276	13	crystal structure of hla-b*3501 presenting 13-mer ebv antigen lpeplpqgqltay
1zhl	A	C	276	13	crystal structure of hla-b*3508 presenting 13-mer ebv antigen lpeplpqgqltay
1zsd	A	C	276	11	crystal structure of hla-b*3501 presenting an 11-mer ebv antigen eplpqgqltay
1zt1	A	P	273	8	crystal structure of class i mhc h-2kk in complex with an octapeptide
1zt7	C	Q	275	9	crystal structure of class i mhc h-2kk in complex with a nonapeptide
1zvs	D	F	278	8	crystal structure of the first class mhc mamu and tat-tl8 complex
2a83	A	C	276	9	crystal structure of hla-b*2705 complexed with the glucagon receptor (gr) peptide (residues 412-420)
2ak4	Q	S	276	13	crystal structure of sb27 tcr in complex with hla-b*3508- 13mer peptide
2av1	D	F	275	9	crystal structure of htlv-1 tax peptide bound to human class i mhc hla-a2 with the e63q and k66a mutations in the heavy chain.
2av7	D	F	275	9	crystal structure of htlv-1 tax peptide bound to human class i mhc hla-a2 with the k66a mutation in the heavy chain.
2axf	A	C	276	10	the immunogenicity of a viral cytotoxic t cell epitope is controlled by its mhc-bound conformation
2axg	A	C	276	10	the immunogenicity of a viral cytotoxic t cell epitope is controlled by its mhc-bound conformation
2bck	D	F	286	9	crystal structure of hla-a*2402 complexed with a telomerase peptide
2bnq	A	C	276	9	structural and kinetic basis for heightened immunogenicity of t cell vaccines
2bnr	A	C	276	9	structural and kinetic basis for heightened immunogenicity of t cell vaccines
2bsr	A	C	276	9	crystal structures and kir3dl1 recognition of three immunodominant viral peptides complexed to hla-b2705
2bss	A	C	276	10	crystal structures and kir3dl1 recognition of three immunodominant viral peptides complexed to hla-b2705
2bst	A	C	276	9	crystal structures and kir3dl1 recognition of three immunodominant viral peptides complexed to hla-b2705
2bvo	A	C	275	11	structures of three hiv-1 hla-b5703-peptide complexes and identification of related hlas potentially associated with long-term non-progression
2bvp	A	C	274	9	structures of three hiv-1 hla-b5703-peptide complexes and identification of related hlas potentially associated with long-term non-progression
2c7u	D	F	275	9	conflicting selective forces affect cd8 t-cell receptor contact sites in an hla-a2 immunodominant hiv epitope.
2cik	A	C	276	9	insights into crossreactivity in human allorecognition: the structure of hla-b35011 presenting an epitope derived from cytochrome p450.
2ckb	I	Q	274	8	structure of the 2c/kb/dev8 complex
2clr	D	F	275	10	three dimensional structure of a peptide extending out one end of a class i mhc binding site
2clv	H	M	279	8	mhc class i natural mutant h-2kbm8 heavy chain complexed with beta-2 microglobulin and pbm8 peptide
2clz	H	M	279	8	mhc class i natural mutant h-2kbm8 heavy chain complexed with beta-2 microglobulin and pbm1 peptide
2d31	D	F	262	9	crystal structure of disulfide-linked hla-g dimer
2esv	A	P	268	9	structure of the hla-e-vmaprtlil/kk50.4 tcr complex
2f53	A	C	275	9	directed evolution of human t-cell receptor cdr2 residues by phage display dramatically enhances affinity for cognate peptide-mhc without apparent cross-reactivity
2f54	F	H	274	9	directed evolution of human t cell receptor cdr2 residues by phage display dramatically enhances affinity for cognate peptide-mhc without increasing apparent cross-reactivity
2f74	D	F	276	9	murine mhc class i h-2db in complex with human b2-microglobulin and lcmv-derived immunodminant peptide gp33
2fo4	A	P	274	8	enhanced mhc class i binding and immune responses through anchor modification of the non-canonical tumor associated muc1-8 peptide
2fwo	A	P	275	9	mhc class i h-2kd heavy chain in complex with beta-2microglobulin and peptide derived from influenza nucleoprotein
2fz3	A	C	276	11	the role of t cell receptor alpha genes in directing human mhc restriction
2git	D	F	275	9	human class i mhc hla-a2 in complex with the modified htlv-1 tax (y5k- 4-[3-indolyl]-butyric acid) peptide
2gj6	A	C	275	9	the complex between tcr a6 and human class i mhc hla-a2 with the modified htlv-1 tax (y5k-4-[3-indolyl]-butyric acid) peptide
2gt9	D	F	275	10	human class i mhc hla-a2 in complex with the decameric melan-a/mart- 1(26-35) peptide
2gtw	D	F	275	9	human class i mhc hla-a2 in complex with the nonameric melan-a/mart- 1(27-35) peptide having a27l substitution
2gtz	D	F	275	9	human class i mhc hla-a2 in complex with the nonameric melan-a/mart- 1(27-35) peptide having a28l substitution
2guo	D	F	275	9	human class i mhc hla-a2 in complex with the native nonameric melan- a/mart-1(27-35) peptide
2h6p	A	C	276	9	crystal structure of hla-b*3501 presenting the human cytochrome p450 derived peptide, kpivvlhgy
2hjk	A	C	274	11	crystal structure of hla-b5703 and hiv-1 peptide
2hjl	A	C	274	11	crystal structure of hla-b5703 and hiv-1 peptide
2hn7	A	C	274	10	hla-a*1101 in complex with hbv peptide homologue
2j8u	H	J	275	9	large cdr3a loop alteration as a function of mhc mutation.
2jcc	H	J	275	9	ah3 recognition of mutant hla-a2 w167a
2mha	C	F	270	8	crystal structure of the major histocompatibility complex class i h- 2kb molecule containing a single viral peptide: implications for peptide binding and t-cell receptor recognition
2nw3	A	C	276	11	crystal structure of hla-b*3508 presenting ebv peptide eplpqgqltay at 1.7a
2nx5	Q	S	276	11	crystal structure of els4 tcr bound to hla-b*3501 presenting ebv peptide eplpqgqltay at 1.7a
2p5e	A	C	276	9	crystal structures of high affinity human t-cell receptors bound to pmhc reveal native diagonal binding geometry
2p5w	A	C	276	9	crystal structures of high affinity human t-cell receptors bound to pmhc reveal native diagonal binding geometry
2pye	A	C	276	9	crystal structures of high affinity human t-cell receptors bound to pmhc revealnative diagonal binding geometry tcr clone c5c1 complexed with mhc
2rfx	A	C	275	9	crystal structure of hla-b*5701, presenting the self peptide, lsspvtksf
2uwe	H	J	275	9	large cdr3a loop alteration as a function of mhc mutation
2vaa	A	P	274	8	mhc class i h-2kb heavy chain complexed with beta-2 microglobulin and vesicular stomatitis virus nucleoprotein
2vab	A	P	274	9	mhc class i h-2kb heavy chain complexed with beta-2 microglobulin and sendai virus nucleoprotein
2ve6	J	L	276	8	crystal structure of a murine mhc class i h2-db molecule in complex with a photocleavable peptide
2vlj	A	C	276	9	the structural dynamics and energetics of an immunodominant t-cell receptor are programmed by its vbeta domain
2vlk	A	C	276	9	the structural dynamics and energetics of an immunodominant t-cell receptor are programmed by its vbeta domain
2vlr	F	H	276	9	the structural dynamics and energetics of an immunodominant t-cell receptor are programmed by its vbeta domain
2x4o	D	F	275	9	crystal structure of mhc class i hla-a2.1 bound to hiv-1 envelope peptide env120-128
2x4r	D	F	275	9	crystal structure of mhc class i hla-a2.1 bound to cytomegalovirus (cmv) pp65 epitope
2x4s	D	F	275	9	crystal structure of mhc class i hla-a2.1 bound to a peptide representing the epitope of the h5n1 (avian flu) nucleoprotein
2x4t	D	F	275	8	crystal structure of mhc class i hla-a2.1 bound to a peiodate-cleavable peptide
2x4u	D	F	275	9	crystal structure of mhc class i hla-a2.1 bound to hiv-1 peptide rt468-476
2x70	D	F	275	7	crystal structure of mhc class i hla-a2.1 bound to a photocleavable peptide
2xfx	A	C	277	11	cattle mhc class i n01301 presenting an 11mer from theileria parva
2xpg	A	C	274	9	crystal structure of a mhc class i-peptide complex
2yez	A	C	278	10	complex of a b21 chicken mhc class i molecule and a 10mer chicken peptide
2ypk	A	C	274	11	structural features underlying t-cell receptor sensitivity to concealed mhc class i micropolymorphisms
2ypl	A	C	274	11	structural features underlying t-cell receptor sensitivity to concealed mhc class i micropolymorphisms
2zok	G	K	263	8	crystal structure of h-2db in complex with jhmv epitope s510
2zol	C	E	256	8	crystal structure of h-2db in complex with the w513s variant of jhmv epitope s510
2zsv	C	F	278	7	crystal structure of h-2kb in complex with jhmv epitope s598
2zsw	G	P	277	7	crystal structure of h-2kb in complex with the q600y variant of jhmv epitope s598
3am8	B	F	276	9	crystal structure of a human major histocompatibilty complex
3bev	A	C	274	11	11mer structure of an mhc class i molecule from b21 chickens illustrate promiscuous peptide binding
3bew	D	F	271	10	10mer crystal structure of chicken mhc class i haplotype b21
3bgm	A	C	274	8	crystal structure of pkd2 phosphopeptide bound to human class i mhc hla-a2
3bh8	A	C	274	9	crystal structure of rqa_m phosphopeptide bound to human class i mhc hla-a2
3bh9	A	C	275	9	crystal structure of rty phosphopeptide bound to human class i mhc hla-a2
3bhb	A	C	274	9	crystal structure of kmd phosphopeptide bound to human class i mhc hla-a2
3bo8	A	C	274	9	the high resolution crystal structure of hla-a1 complexed with the mage-a1 peptide
3bp4	A	C	276	9	the high resolution crystal structure of hla-b*2705 in complex with a cathepsin a signal sequence peptide pcata
3bp7	A	C	276	9	the high resolution crystal structure of hla-b*2709 in complex with a cathepsin a signal sequence peptide, pcata
3buy	A	C	275	9	mhc-i in complex with peptide
3bvn	D	F	277	9	high resolution crystal structure of hla-b*1402 in complex with the latent membrane protein 2 peptide (lmp2) of epstein-barr virus
3bw9	A	C	276	12	crystal structure of hla b*3508 in complex with a hcmv 12-mer peptide from the pp65 protein
3bwa	A	C	276	8	crystal structure of hla b*3508 in complex with a hcmv 8-mer peptide from the pp65 protein
3bxn	A	C	276	9	the high resolution crystal structure of hla-b*1402 complexed with a cathepsin a signal sequence peptide, pcata
3bze	G	S	273	9	the human non-classical major histocompatibility complex molecule hla- e
3bzf	C	Q	276	9	the human non-classical major histocompatibility complex molecule hla-e
3c9n	A	C	276	9	crystal structure of a sars corona virus derived peptide bound to the human major histocompatibility complex class i molecule hla-b*1501
3cc5	D	F	276	9	h-2db complex with human gp100
3cch	J	L	272	9	h-2db complex with murine gp100
3ch1	J	L	272	9	crystal structure of h-2db in complex with chimeric gp100
3cpl	C	F	275	9	crystal structure of h-2db in complex with a variant m6a of the np366 peptide from influenza a virus
3czf	A	C	276	9	crystal structure of hla-b*2709 complexed with the glucagon receptor (gr) peptide (residues 412-420)
3d3v	A	C	275	8	the complex between tcr a6 and human class i mhc hla-a2 with the modified htlv-1 tax (y5(3,4-difluorophenylalanine)) peptide
3d18	A	C	276	9	crystal structure of hla-b*2709 complexed with a variant of the latent membrane protein 2 peptide (lmp2(l)) of epstein-barr virus
3d25	A	C	274	9	crystal structure of ha-1 minor histocompatibility antigen bound to human class i mhc hla-a2
3d39	A	C	275	8	the complex between tcr a6 and human class i mhc hla-a2 with the modified htlv-1 tax (y5(4-fluorophenylalanine)) peptide
3dx6	A	C	276	10	crystal structure of b*4402 presenting a 10mer ebv epitope
3dx7	A	C	276	10	crystal structure of hla-b*4403 presenting 10mer ebv antigen
3dx8	A	C	276	10	crystal structure of b*4405 presenting a 10mer ebv epitope
3dxa	K	M	276	10	crystal structure of the dm1 tcr in complex with hla-b*4405 and decamer ebv antigen
3e6f	A	P	273	9	mhc class i h-2dd heavy chain complexed with beta-2 microglobulin and a variant peptide, pa9, from the human immunodeficiency virus (bal) envelope glycoprotein 120
3e6h	A	P	274	10	mhc class i h-2dd heavy chain complexed with beta-2 microglobulin and a variant peptide, pi10, from the human immunodeficiency virus (bal) envelope glycoprotein 120
3ecb	A	P	273	10	crystal structure of mouse h-2dd in complex with peptide p18-i10 derived from human immunodeficiency virus envelope glycoprotein 120
3ffc	F	H	276	9	crystal structure of cf34 tcr in complex with hla-b8/flr
3fol	A	P	274	8	crystal structure of the class i mhc molecule h-2kwm7 with a single self peptide vndiferi
3fom	A	P	274	8	crystal structure of the class i mhc molecule h-2kwm7 with a single self peptide iqqsierl
3fon	C	E	274	8	crystal structure of the class i mhc molecule h-2kwm7 with a single self peptide vndifeai
3fqr	A	C	275	9	phosphorylation of self-peptides alters human leukocyte antigen class i-restricted antigen presentation and generates tumor specific epitopes
3fqt	A	C	275	9	phosphorylation of self-peptides alters human leukocyte antigen class i-restricted antigen presentation and generates tumor specific epitopes
3fqu	A	C	275	8	phosphorylation of self-peptides alters human leukocyte antigen class i-restricted antigen presentation and generates tumor specific epitopes
3fqw	A	C	275	9	phosphorylation of self-peptides alters human leukocyte antigen class i-restricted antigen presentation and generates tumor specific epitopes
3fqx	A	C	275	8	phosphorylation of self-peptides alters human leukocyte antigen class i-restricted antigen presentation and generates tumor specific epitopes
3ft3	A	P	275	9	crystal structure of the minor histocompatibility peptide ha-1his in complex with hla-a2
3ft4	A	P	275	9	crystal structure of the minor histocompatibility peptide ha-1arg in complex with hla-a2
3giv	D	F	275	10	antigen processing influences hiv-specific cytotoxic t lymphocyte immunodominance
3gjf	D	F	276	9	rational development of high-affinity t-cell receptor-like antibodies
3gsn	H	P	274	9	crystal structure of the public ra14 tcr in complex with the hcmv dominant nlv/hla-a2 epitope
3gso	A	P	274	9	crystal structure of the binary complex between hla-a2 and hcmv nlv peptide
3gsq	A	P	274	9	crystal structure of the binary complex between hla-a2 and hcmv nlv- m5s peptide variant
3gsr	A	P	274	9	crystal structure of the binary complex between hla-a2 and hcmv nlv- m5v peptide variant
3gsu	A	P	275	9	crystal structure of the binary complex between hla-a2 and hcmv nlv- m5t peptide variant
3gsv	A	P	275	9	crystal structure of the binary complex between hla-a2 and hcmv nlv- m5q peptide variant
3gsw	A	P	274	9	crystal structure of the binary complex between hla-a2 and hcmv nlv- t8a peptide variant
3gsx	A	P	274	9	crystal structure of the binary complex between hla-a2 and hcmv nlv- t8v peptide variant
3h7b	D	F	275	9	human class i mhc hla-a2 in complex with the tel1p peptide
3h9h	D	F	275	9	human class i mhc hla-a2(a150p) in complex with the tel1p peptide
3h9s	A	C	275	9	the complex between tcr a6 and human class i mhc hla-a2 with the bound tel1p peptide
3hae	P	R	276	9	rational development of high-affinity t-cell receptor-like antibodies
3hg1	A	C	276	10	germline-governed recognition of a cancer epitope by an immunodominant human t cell receptor
3hpj	D	F	275	9	human class i mhc hla-a2 in complex with the wt-1 (126-134) peptide
3i6g	D	F	275	9	newly identified epitope mn2 from sars-cov m protein complexed withhla-a*0201
3i6k	E	G	273	10	newly identified epitope from sars-cov membrane protein complexed with hla-a*0201
3i6l	D	F	274	9	newly identified epitope n1 derived from sars-cov n protein complexed with hla-a*2402
3ixa	D	F	275	9	human class i mhc hla-a2(a150p) in complex with the tax peptide
3jts	G	I	276	9	gy9-mamu-a*02-hb2m
3jtt	G	I	276	9	cystal structure of rhesus macaque mhc class i:mamu-a*02
3kla	D	F	275	9	ca2+ release from the endoplasmic reticulum of ny-eso-1 specific t cells is modulated by the affinity of t cell receptor and by the use of the cd8 co-receptor
3kpl	A	C	276	9	crystal structure of hla b*4402 in complex with eeylqafty a self peptide from the abcd3 protein
3kpm	A	C	276	9	crystal structure of hla b*4402 in complex with eeylkawtf, a mimotope
3kpn	A	C	276	9	crystal structure of hla b*4403 in complex with eeylqafty a self peptide from the abcd3 protein
3kpo	A	C	276	9	crystal structure of hla b*4403 in complex with eeylkawtf, a mimotope
3kpp	A	C	276	9	crystal structure of hla b*4405 in complex with eeylqafty a self peptide from the abcd3 protein
3kpq	A	C	276	9	crystal structure of hla b*4405 in complex with eeylkawtf, a mimotope
3kpr	F	H	276	9	crystal structure of the lc13 tcr in complex with hla b*4405 bound to eeylkawtf a mimotope
3kps	A	C	276	9	crystal structure of the lc13 tcr in complex with hla b*4405 bound to eeylqafty a self peptide from the abcd3 protein
3kww	A	C	276	13	crystal structure of the 'restriction triad' mutant of hla b*3508, beta-2-microglobulin and ebv peptide
3kxf	I	S	276	13	crystal structure of sb27 tcr in complex with the 'restriction triad' mutant hla-b*3508-13mer
3kyn	A	P	275	9	crystal structure of hla-g presenting kgppaaltl peptide
3kyo	C	Q	273	9	crystal structure of hla-g presenting klpaqfyil peptide
3l3d	A	C	276	9	crystal structure of hla-b*4402 in complex with the f3a mutant of a self-peptide derived from dpa*0201
3l3g	A	C	276	9	crystal structure of hla-b*4402 in complex with the r5a mutant of a self-peptide derived from dpa*0201
3l3h	A	C	275	10	x-ray crystal structure of the f6a mutant of influenza a acid polymerase epitope pa224 bound to murine h2-db mhc
3l3i	A	C	276	9	crystal structure of hla-b*4402 in complex with the f7a mutant of a self-peptide derived from dpa*0201
3l3j	A	C	276	9	crystal structure of hla-b*4402 in complex with the f3a/r5a double mutant of a self-peptide derived from dpa*0201
3l3k	A	C	276	9	crystal structure of hla-b*4402 in complex with the r5a/f7a double mutant of a self-peptide derived from dpa*0201
3lkn	A	C	276	9	crystal structure of hla b*3501 in complex with influenza np418 epitope from 1918 strain
3lko	A	C	276	9	crystal structure of hla b*3501 in complex with influenza np418 epitope from 1934 strain
3lkp	A	C	276	9	crystal structure of hla b*3501 in complex with influenza np418 epitope from 1972 strain
3lkq	A	C	276	9	crystal structure of hla b*3501 in complex with influenza np418 epitope from 1977 strain
3lkr	A	C	276	9	crystal structure of hla b*3501 in complex with influenza np418 epitope from 2009 h1n1 swine origin strain
3lks	A	C	276	9	crystal structure of hla b*3501 in complex with influenza np418 epitope from 1980 strain
3ln5	A	C	274	11	crystal structure of hla-b*4104 in complex with a 11mer self-peptide derived from s-methyl-5-thioadenosine phosphorylase
3lv3	A	C	276	9	crystal structure of hla-b*2705 complexed with a peptide derived from the human voltage-dependent calcium channel alpha1 subunit (residues 513-521)
3mgo	J	L	275	10	crystal structure of a h5-specific ctl epitope derived from h5n1 influenza virus in complex with hla-a*0201
3mgt	J	L	275	10	crystal structure of a h5-specific ctl epitope variant derived from h5n1 influenza virus in complex with hla-a*0201
3mr9	A	P	274	9	crystal structure of mhc class i hla-a2 molecule complexed with hcmv pp65-495-503 nonapeptide m5a variant
3mrb	A	P	275	9	crystal structure of mhc class i hla-a2 molecule complexed with hcmv pp65-495-503 nonapeptide a7h variant
3mrc	A	P	274	9	crystal structure of mhc class i hla-a2 molecule complexed with hcmv pp65-495-503 nonapeptide v6c variant
3mrd	A	P	274	9	crystal structure of mhc class i hla-a2 molecule complexed with hcmv pp65-495-503 nonapeptide v6g variant
3mre	A	P	274	9	crystal structure of mhc class i hla-a2 molecule complexed with ebv bmlf1-280-288 nonapeptide
3mrf	A	P	274	9	crystal structure of mhc class i hla-a2 molecule complexed with ebv bmlf1-280-288 nonapeptide t4p variant
3mrg	A	P	274	9	crystal structure of mhc class i hla-a2 molecule complexed with hcv ns3-1073-1081 nonapeptide
3mrh	A	P	274	9	crystal structure of mhc class i hla-a2 molecule complexed with hcv ns3-1073-1081 nonapeptide n3s variant
3mri	A	P	274	9	crystal structure of mhc class i hla-a2 molecule complexed with hcv ns3-1073-1081 nonapeptide g4m-v5w variant
3mrj	A	P	275	9	crystal structure of mhc class i hla-a2 molecule complexed with hcv ns3-1073-1081 nonapeptide v5m variant
3mrk	A	P	274	9	crystal structure of mhc class i hla-a2 molecule complexed with afp137 nonapeptide
3mrl	A	P	274	9	crystal structure of mhc class i hla-a2 molecule complexed with hcv ns3-1073-1081 nonapeptide c6v variant
3mrm	A	P	275	10	crystal structure of mhc class i hla-a2 molecule complexed with hcv ns3-1406-1415 decapeptide
3mrn	A	P	274	10	crystal structure of mhc class i hla-a2 molecule complexed with hcv ns4b-1807-1816 decapeptide
3mro	A	P	275	10	crystal structure of mhc class i hla-a2 molecule complexed with melan- a mart1 decapeptide variant
3mrp	A	P	275	10	crystal structure of mhc class i hla-a2 molecule complexed with melan- a mart1 decapeptide variant
3mrq	A	P	274	10	crystal structure of mhc class i hla-a2 molecule complexed with melan- a mart1 decapeptide variant
3mrr	A	P	275	10	crystal structure of mhc class i hla-a2 molecule complexed with human prostaglandin transporter decapeptide
3mv7	A	C	276	11	crystal structure of the tk3 tcr in complex with hla-b*3501/hpvg
3mv8	A	C	276	11	crystal structure of the tk3-gln55his tcr in complex with hla- b*3501/hpvg
3mv9	A	C	276	11	crystal structure of the tk3-gln55ala tcr in complex with hla- b*3501/hpvg
3myj	D	F	275	9	human class i mhc hla-a2 in complex with the wt-1 (126-134) (r1y) peptide variant.
3nfn	A	C	274	10	recognition of peptide-mhc by a v-delta/v-beta tcr
3o4l	A	C	276	9	genetic and structural basis for selection of a ubiquitous t cell receptor deployed in epstein-barr virus
3ox8	D	F	275	10	crystal structure of hla a*02:03 bound to hbv core 18-27
3oxr	A	C	275	10	crystal structure of hla a*02:06 bound to hbv core 18-27
3oxs	A	C	275	10	crystal structure of hla a*02:07 bound to hbv core 18-27
3p4m	D	F	277	8	crystal structure of h2-kb in complex with the np205-lcmv epitope ytvkypnl, an 8-mer peptide from the lcmv
3p4n	D	F	277	8	crystal structure of h2-kb in complex with the np205-pv epitope ytvkfpnm, an 8-mer peptide from pv
3p4o	D	F	277	8	crystal structure of h2-kb in complex with the mutant np205-lcmv-v3a epitope ytakypnl, an 8-mer modified peptide from the lcmv
3p9l	D	F	278	8	crystal structure of h2-kb in complex with the chicken ovalbumin epitope ova
3p9m	D	F	277	8	crystal structure of h2-kb in complex with a mutant of the chicken ovalbumin epitope ova-g4
3pab	D	F	278	8	crystal structure of h2-kb in complex with a mutant of the chicken ovalbumin epitope ova-e1
3pqy	P	R	273	10	crystal structure of 6218 tcr in complex with the h2db-pa224
3pwj	D	F	275	9	human class i mhc hla-a2 in complex with the hud (g2l,i9v) peptide variant
3pwl	D	F	275	9	human class i mhc hla-a2 in complex with the hud peptide
3pwn	D	F	275	9	human class i mhc hla-a2 in complex with the hud (g2l) peptide variant
3pwp	A	C	275	9	the complex between tcr a6 and human class i mhc hla-a2 with the bound hud peptide
3pwu	A	C	274	9	an immmunodominant ctl epitope from rinderpest virus presented by cattle mhc class i molecule n*01801(bola-a11)
3pwv	D	F	274	9	an immmunodominant ctl epitope from rinderpest virus presented by cattle mhc class i molecule n*01801 (bola-a11)
3qdg	A	C	275	10	the complex between tcr dmf5 and human class i mhc hla-a2 with the bound mart-1(26-35)(a27l) peptide
3qdj	A	C	275	9	the complex between tcr dmf5 and human class i mhc hla-a2 with the bound mart-1(27-35) nonameric peptide
3qdm	A	C	275	10	the complex between tcr dmf4 and human class i mhc hla-a2 with the bound mart-1(26-35)(a27l) decameric peptide
3qeq	A	C	275	9	the complex between tcr dmf4 and human class i mhc hla-a2 with the bound mart-1(27-35) nonameric peptide
3qfd	D	F	275	9	human class i mhc hla-a2 in complex with mart-1(27-35) nonameric peptide
3qfj	A	C	275	9	the complex between tcr a6 and human class i mhc hla-a2 with the modified tax (y5f) peptide
3qq3	D	F	275	9	crystal structure of swine major histocompatibility complex class i sla-1 0401 and identification of 2009 pandemic swine-origin influenza a h1n1 virus cytotoxic t lymphocyte epitope peptides
3qq4	A	C	275	9	crystal structure of swine major histocompatibility complex class i sla-1 0401 and identification of 2009 pandemic swine-origin influenza a h1n1 virus cytotoxic t lymphocyte epitope peptides
3quk	D	F	261	9	crystal structures of the murine class i major histocompatibility complex h-2db in complex with lcmv-derived gp33 altered peptide ligand (y4a)
3qul	J	L	267	9	crystal structures of the murine class i major histocompatibility complex h-2db in complex with lcmv-derived gp33 altered peptide ligand (y4s)
3qzw	D	F	274	10	plasticity of human cd8 binding to peptide-hla-a*2402
3rew	D	F	271	9	crystal structure of an lmp2a-derived peptide bound to human class i mhc hla-a2
3rgv	C	E	275	13	a single tcr bound to mhci and mhc ii reveals switchable tcr conformers
3rl1	A	C	274	9	hiv rt derived peptide complexed to hla-a*0301
3rl2	A	C	274	10	hiv nef derived peptide nef73 complexed to hla-a*0301
3rol	C	F	272	7	murine class i major histocompatibility complex h-2kb in complex with post-translationally modified lcmv-derived gp34-41 peptide, comprising a nitrotyrosine at position 3
3roo	C	F	271	8	murine class i major histocompatibility complex h-2kb in complex with immunodominant lcmv-derived gp34-41 peptide
3rwc	D	F	276	9	crystal structure of rhesus macaque mhc class i molecule mamu-b*17-iw9
3rwd	D	F	276	11	rhesus macaque mhc class i molecule mamu-b*17-iw11
3rwe	A	C	276	9	rhesus macaque mhc class i molecule mamu-b*17-fw9
3rwf	A	C	276	9	rhesus macaque mhc class i molecule mamu-b*17-qw9
3rwg	A	C	276	9	rhesus macaque mhc class i molecule mamu-b*17-mw9
3rwh	D	F	276	8	rhesus macaque mhc class i molecule mamu-b*17-mf8
3rwi	A	C	276	10	rhesus macaque mhc class i molecule mamu-b*17-gw10
3rwj	A	C	276	8	rhesus macaque mhc class i molecule mamu-b*17-hw8
3sjv	P	R	277	9	crystal structure of the rl42 tcr in complex with hla-b8-flr
3skm	A	C	270	9	crystal structure of the hla-b8flrgrayvl, mutant g8v of the flr peptide
3sko	A	C	273	9	crystal structure of the hla-b8-a66-flr, mutant a66 of the hla b8
3spv	A	C	276	8	crystal structure of a peptide-hla complex
3tbs	D	F	271	9	crystal structure of the murine class i major histocompatibility complex h-2db in complex the with lcmv-derived gp33 altered peptide ligand (v3p,y4a)
3tbt	J	L	268	9	crystal structure of the murine class i major histocompatibility complex h-2db in complex with the lcmv-derived gp33 altered peptide ligand (v3p, y4s)
3tbv	G	L	276	9	crystal structure of the murine class i major histocompatibility complex h-2db in complex with the lcmv-derived gp33 altered peptide ligand (a2g,v3p,y4a)
3tbw	G	L	267	9	crystal structure of the murine class i major histocompatibility complex h-2db in complex with the lcmv-derived gp33 altered peptide ligand (a2g, v3p, y4s)
3tby	J	L	262	9	crystal structure of the murine class i major histocompatibility complex h-2db in complex with the lcmv-derived gp33 altered peptide ligand (v3p, y4f)
3tid	A	C	277	8	crystal structure of the lcmv derived peptide gp34 in complex with the murine mhc class i h-2 kb
3tie	D	F	277	8	crystal structure of the vaccinia derived peptide a11r in complex with the murine mhc class i h-2 kb
3to2	A	C	275	9	structure of hla-a*0201 complexed with peptide md3-c9 derived from a clustering region of restricted cytotoxic t lymphocyte epitope from sars-cov m protein
3upr	C	Q	275	9	hla-b*57:01 complexed to pep-v and abacavir
3utq	A	C	276	10	human hla-a*0201-alwgpdpaaa
3uts	F	H	276	10	1e6-a*0201-alwgpdpaaa complex, monoclinic
3utt	F	H	275	10	1e6-a*0201-alwgpdpaaa complex, triclinic
3v5d	D	F	275	9	hla-a2.1 kvaelvhfl
3v5h	D	F	275	9	hla-a2.1 kvaeivhfl
3v5k	D	F	275	9	hla2.1 kvaelvwfl
3vcl	A	C	275	11	crystal structure of hla-b7 with the hcmv pp65 peptide rpherngftvl
3vfm	A	C	276	13	crystal structure of hla b*3508 lpep155a, hla mutant ala155
3vfn	A	C	276	13	crystal structure of hla b*3508lpep151a, hla mutant ala151
3vfo	A	C	276	13	crystal structure of hla b*3508 lpep157a, hla mutant ala157
3vfp	A	C	276	13	crystal structure of hla b*3508 lpep158g, hla mutant gly158
3vfr	A	C	276	13	crystal structure of hla b*3508lpep-p4ala, peptide mutant p4-ala
3vfs	A	C	276	13	crystal structure of hla b*3508lpep-p5ala , peptide mutant p5-ala
3vft	A	C	276	13	crystal structure of hla b*3508lpep-p6ala, peptide mutant p6-ala
3vfu	A	C	276	13	crystal structure of hla b*3508 lpep-p7ala, peptide mutant p7-ala
3vfv	A	C	276	13	crystal structure of hla b*3508 lpep-p9ala, peptide mutant p9-ala
3vfw	A	C	276	13	crystal structure of hla b*3508 lpep-p10ala, peptide mutant p10-ala
3vh8	A	F	264	9	kir3dl1 in complex with hla-b*5701
3vj6	A	P	277	9	structure of the mhc class ib molecule qa-1b
3vri	A	C	275	10	hla-b*57:01-rvaqlenvyi in complex with abacavir
3vrj	A	C	275	10	hla-b*57:01-lttkltntni in complex with abacavir
3vxm	A	C	274	10	the complex between c1-28 tcr and hla-a24 bound to hiv-1 nef134-10(2f) peptide
3vxn	A	C	274	10	hla-a24 in complex with hiv-1 nef134-10(wt)
3vxo	D	F	274	10	hla-a24 in complex with hiv-1 nef134-10(2f)
3vxp	D	F	274	10	hla-a24 in complex with hiv-1 nef134-10(6l)
3vxr	A	C	274	10	the complex between h27-14 tcr and hla-a24 bound to hiv-1 nef134- 10(wt) peptide
3vxs	A	C	274	10	the complex between h27-14 tcr and hla-a24 bound to hiv-1 nef134- 10(6l) peptide
3vxu	F	H	274	10	the complex between t36-5 tcr and hla-a24 bound to hiv-1 nef134-10(2f) peptide
3w0w	A	C	279	10	the complex between t36-5 tcr and hla-a24 bound to hiv-1 nef134-10(2f) peptide in space group p212121
3w39	D	F	277	8	crystal structure of hla-b*5201 in complexed with hiv immunodominant epitope (taftipsi)
3wl9	A	C	274	10	hla-a24 in complex with hiv-1 nef126-10(8i10f)
3wlb	A	C	274	10	hla-a24 in complex with hiv-1 nef126-10(8t10f)
3ws3	C	F	271	9	crystal structure of h-2d in complex with an insulin derived peptide
3ws6	B	F	270	9	crystal structure of h-2d in complex with a mimotopic peptide
3wuw	A	C	281	9	kir3dl1 in complex with hla-b*57:01.i80t
3x11	A	C	276	9	crystal structure of hla-b*57:01.i80n.l82r.r83g
3x12	A	C	275	9	crystal structure of hla-b*57:01.i80n
3x13	A	C	276	9	crystal structure of hla-b*0801.n80i
3x14	A	C	276	9	crystal structure of hla-b*0801.n80i.r82l.g83r
4cvx	D	F	272	9	complex of a b2 chicken mhc class i molecule and a 9mer chicken peptide
4cvz	A	C	277	10	complex of a b21 chicken mhc class i molecule and a 10mer chicken peptide
4cw1	D	F	271	9	complex of a b14 chicken mhc class i molecule and a 9mer chicken peptide
4d0b	A	C	277	10	complex of a b21 chicken mhc class i molecule and a 10mer chicken peptide
4d0c	A	C	276	10	complex of a b21 chicken mhc class i molecule and a 10mer chicken peptide
4d0d	J	L	274	8	complex of a b2 chicken mhc class i molecule and a 8mer chicken peptide
4e0r	D	F	272	8	structure of the chicken mhc class i molecule bf2*0401
4e5x	D	F	275	9	crystal structure of a complex between the human adenovirus type 2 e3- 19k protein and mhc class i molecule hla-a2/tax
4eup	A	C	267	9	the complex between tcr jkf6 and human class i mhc hla-a2 presenting the mart-1(27-35)(a27l) peptide
4f7m	D	F	274	10	crystal structure of hla-a*2402 complexed with a newly identified peptide from 2009 h1n1 pa (649-658)
4f7t	D	F	274	8	crystal structure of hla-a*2402 complexed with a newly identified peptide from 2009 h1n1 pb1 (498-505)
4ftv	A	C	275	9	the complex between the high affinity version of a6 tcr (a6c134) and human class i mhc hla-a2 with the bound tax nonameric peptide
4g8g	A	C	276	10	crystal structure of c12c tcr-ha b2705-kk10
4g8i	A	C	276	10	crystal structure of hla b2705-kk10-l6m
4g9d	A	C	276	10	crystal structure of hla b2705-kk10
4g9f	A	C	276	10	crystal structure of c12c tcr-hlab2705-kk10-l6m
4g42	D	F	272	8	structure of the chicken mhc class i molecule bf2*0401 complexed to pepitde p8d
4g43	D	F	270	8	structure of the chicken mhc class i molecule bf2*0401 complexed to p5e
4gkn	D	F	276	10	a2-mhc complex carrying fatgigiitv
4gks	D	F	276	10	a2-mhc complex carrying fltgigiitv
4hs3	A	C	276	8	crystal structure of h-2kb with a disulfide stabilized f pocket in complex with the lcmv derived peptide gp34
4huv	D	F	275	9	crystal structure of h2db-npm6w
4hux	A	C	273	9	crystal structure of h2db-h155a-np
4hwz	A	C	274	9	structure of hla-a68 complexed with an hiv derived peptide
4hx1	A	C	274	9	structure of hla-a68 complexed with a tumor antigen derived peptide
4i4w	A	C	276	9	peptide length determines the outcome of t cell receptor/peptide-mhci engagement
4i48	A	C	274	9	structure of hla-a68 complexed with an hiv env derived peptide
4iho	D	F	272	9	crystal structure of h-2db y159f in complex with chimeric gp100
4jfd	A	C	276	10	preservation of peptide specificity during tcr-mhc contact dominated affinity enhancement of a melanoma-specific tcr
4jfe	A	C	276	10	preservation of peptide specificity during tcr-mhc contact dominated affinity enhancement of a melanoma-specific tcr
4jff	A	C	276	10	preservation of peptide specificity during tcr-mhc contact dominated affinity enhancement of a melanoma-specific tcr
4jfo	D	F	275	10	a2 hla complex with e1a heteroclitic variant of melanoma peptide
4jfp	D	F	276	10	a2 hla complex with g4a heteroclitic variant of melanoma peptide
4jfq	D	F	276	10	a2 hla complex with l8a heteroclitic variant of melanoma peptide
4jqv	A	B	276	8	hla-b*18:01 in complex with epstein-barr virus bzlf1-derived peptide (residues 173-180)
4jqx	A	B	276	12	hla-b*44:03 in complex with epstein-barr virus bzlf1-derived peptide (residues 169-180)
4jrx	A	C	276	13	crystal structure of ca5 tcr-hla b*3505-lpep complex
4jry	A	C	276	13	crystal structure of sb47 tcr-hla b*3505-lpep complex
4k7f	D	F	275	9	newly identified epitope v60 from hbv core protein complexed with hla- a*0201
4l3c	a	j	276	9	structure of hla-a2 in complex with d76n b2m mutant and ny-eso1 double mutant
4l3e	A	C	275	10	the complex between high affinity tcr dmf5(alpha-d26y,beta-l98w) and human class i mhc hla-a2 with the bound mart-1(26-35)(a27l) peptide
4l8b	A	C	276	9	crystal structure of the h2db in complex with the np-n5h peptide
4l8c	G	L	275	9	crystal structure of the h2db in complex with the np-n3d peptide
4l8d	C	F	277	9	crystal structure of the h2db in complex with the np-n5d peptide
4l29	a	j	276	9	structure of wtmhc class i with ny-eso1 double mutant
4lcy	F	J	274	9	crystal structure of hla-b46 at 1.6 angstrom resolution
4lnr	A	C	276	11	the structure of hla-b*35:01 in complex with the peptide (rpqvplrpmty)
4mj5	A	C	274	11	crystal structure of hla-a*1101 in complex with h1-22, an influenza a(h1n1) virus epitope
4mj6	A	C	274	11	crystal structure of hla-a*1101 in complex with h7-22, an influenza a(h7n9) virus epitope
4mji	F	H	275	8	t cell response to a hiv reverse transcriptase epitope presented by the protective allele hla-b*51:01
4mnq	A	C	276	9	tcr-peptide specificity overrides affinity enhancing tcr-mhc interactions
4n8v	D	F	274	9	crystal structure of killer cell immunoglobulin-like receptor kir2ds2 in complex with hla-a
4nnx	A	C	274	8	crystal structure of pkd2 phosphopeptide bound to hla-a2
4nny	A	C	274	9	crystal structure of non-phosphorylated form of pkd2 phosphopeptide bound to hla-a2
4no0	A	C	276	12	crystal structure of non-phosphorylated form of rqa_v phosphopeptide bound to hla-a2 in complex with lilrb1
4no2	A	C	274	11	crystal structure of rqa_v phosphopeptide bound to hla-a2
4no3	A	C	274	8	crystal structure of ampd2 phosphopeptide bound to hla-a2
4no5	A	C	275	9	crystal structure of non-phosphorylated form of ampd2 phosphopeptide bound to hla-a2
4nqv	K	R	274	9	crystal structure of hla a*0101 in complex with np44, an 9-mer influenza epitope
4nqx	K	R	275	9	crystal structure of hla a*0101 in complex with np44-s7n, an 9-mer influenza epitope
4nsk	A	C	274	9	crystal structure of the murine class i major histocompatibility complex h-2db in complex with lcmv-derived gp33 altered peptide ligand v3p
4nt6	A	C	274	9	hla-c*0801 crystal structure
4o2c	A	C	274	9	an nt-acetylated peptide complexed with hla-b*3901
4o2e	D	F	274	9	a peptide complexed with hla-b*3901
4o2f	D	F	274	8	a peptide complexed with hla-b*3901
4pg2	A	D	254	9	the crystal structure of h-2db with a s-glutathionylated peptide
4pg9	A	C	276	9	mhc class i in complex with sendai virus nucleoprotein peptide fapgnypal
4pgb	D	F	278	9	mhc class i in complex with modified sendai virus nucleoprotein peptide fapgnwpal
4pgd	A	C	274	9	mhc class i in complex with modified sendai virus nucleoprotein peptide fapgnypaf
4pge	A	C	274	9	mhc class i in complex with modified sendai virus nucleoprotein peptide fapgnypaw
4pr5	A	C	276	11	crystal structure of a hla-b*35:01-hpvg-d5
4pra	A	C	276	11	crystal structure of a hla-b*35:01-hpvg-q5
4prb	A	C	276	11	crystal structure of a hla-b*35:08-hpvg-a4
4prd	A	C	276	11	crystal structure of a hla-b*35:08-hpvg-d5
4pre	A	C	276	11	crystal structure of a hla-b*35:08-hpvg-q5
4pri	A	C	276	11	crystal structure of tk3 tcr-hla-b*35:08-hpvg complex
4prn	A	C	276	11	crystal structure of a hla-b*35:01-hpvg-a4
4prp	A	C	276	11	crystal structure of tk3 tcr-hla-b*35:01-hpvg-q5 complex
4pv8	C	F	278	7	crystal structure of h2kb-q600f complex
4pv9	C	F	277	7	crystal structure of h2kb-q600v complex
4qok	A	C	276	10	structural basis for ineffective t-cell responses to mhc anchor residue improved heteroclitic peptides
4qrp	F	H	276	9	crystal structure of hla b*0801 in complex with hskkkcdel and dd31 tcr
4qrq	A	C	269	9	crystal structure of hla b*0801 in complex with hskkkcdel
4qrr	A	P	276	9	crystal structure of hla b*3501-ips in complex with a delta-beta tcr, clone 12 tcr
4qrs	A	C	276	9	crystal structure of hla b*0801 in complex with elk_iym, elkrkmiym
4qrt	A	C	276	9	crystal structure of hla b*0801 in complex with eln_yym, elnrkmiym
4qru	A	C	276	9	crystal structure of hla b*0801 in complex with elr_mym, elrrkmmym
4u1h	A	C	277	9	hla class i micropolymorphisms determine peptide-hla landscape and dictate differential hiv-1 escape through identical epitopes
4u1i	A	C	278	9	hla class i micropolymorphisms determine peptide-hla landscape and dictate differential hiv-1 escape through identical epitopes
4u1j	A	C	278	9	hla class i micropolymorphisms determine peptide-hla landscape and dictate differential hiv-1 escape through identical epitopes
4u1k	D	F	277	9	hla class i micropolymorphisms determine peptide-hla landscape and dictate differential hiv-1 escape through identical epitopes
4u1l	D	F	277	9	hla class i micropolymorphisms determine peptide-hla landscape and dictate differential hiv-1 escape through identical epitopes
4u1m	A	C	277	9	hla class i micropolymorphisms determine peptide-hla landscape and dictate differential hiv-1 escape through identical epitopes
4u1n	A	C	278	9	hla class i micropolymorphisms determine peptide-hla landscape and dictate differential hiv-1 escape through identical epitopes
4u1s	A	C	278	9	hla class i micropolymorphisms determine peptide-hla landscape and dictate differential hiv-1 escape through identical epitopes
4wdi	D	F	277	9	weak tcr binding to an unstable insulin epitope drives type 1 diabetes
4wj5	D	F	275	7	structure of hla-a2 in complex with an altered peptide ligands based on mart-1 variant epitope
4wu5	D	F	274	8	hla-a24 in complex with hiv-1 nef134-8(wt)
4wu7	D	F	274	8	hla-a24 in complex with hiv-1 nef134-8(2f)
4wuu	A	C	275	9	structure of esk1 in complex with hla-a*0201/wt1
4xxc	A	B	276	8	hla-b*1801 in complex with a self-peptide, deleikay
4z76	D	F	277	9	weak tcr binding to an unstable insulin epitope drives type 1 diabetes
4z77	D	F	277	9	weak tcr binding to an unstable insulin epitope drives type 1 diabetes
4z78	G	I	277	10	weak tcr binding to an unstable insulin epitope drives type 1 diabetes
4zus	A	C	274	11	crystal structure of equine mhc i(eqca-n*00602) in complexed with equine infectious anaemia virus (eiav) derived peptide rev-qw11
4zut	A	C	274	12	crystal structure of equine mhc i(eqca-n*00602) in complexed with equine infectious anaemia virus (eiav) derived peptide gag-gw12
4zuu	A	C	274	9	crystal structure of equine mhc i(eqca-n*00602) in complexed with equine infectious anaemia virus (eiav) derived peptide gag-cf9
4zuv	D	F	274	12	crystal structure of equine mhc i(eqca-n*00602) in complexed with equine infectious anaemia virus (eiav) derived peptide env-rw12
4zuw	A	C	274	12	crystal structure of equine mhc i(eqca-n*00601) in complexed with equine infectious anaemia virus (eiav) derived peptide gag-gw12
5acz	A	C	269	11	complex of a b21 chicken mhc class i molecule and a 11mer chicken peptide
5ad0	A	C	269	11	complex of a b21 chicken mhc class i molecule and a 11mer chicken peptide
5b38	A	C	273	9	kir3dl1*005 in complex with hla-b*57:01
5b39	A	C	277	9	kir3dl1*015 in complex with hla-b*57:01
5brz	A	C	275	9	mage-a3 reactive tcr in complex with mage-a3 in hla-a1
5bs0	A	C	275	9	mage-a3 reactive tcr in complex with titin epitope in hla-a1
5c0a	F	H	276	10	1e6 tcr in complex with hla-a02 carrying mvw peptide
5c0b	F	H	275	10	1e6 tcr in complex with hla-a02 carrying rqfgpdfpti
5c0c	F	H	277	10	1e6 tcr in complex with hla-a02 carrying rqfgpdwiva
5c0d	A	C	276	10	hla-a02 carrying aqwgpdpaaa
5c0e	A	C	277	10	hla-a02 carrying ylggpdfpti
5c0f	A	C	277	10	hla-a02 carrying rqwgpdpaav
5c0g	A	C	276	10	hla-a02 carrying ylggpdfpti
5c0i	A	C	277	10	hal-a02 carrying rqfgpdfpti
5c0j	A	C	277	10	hla-a02 carrying rqfgpdwiva
5c07	F	H	277	10	1e6 tcr in complex with hla-a02 carrying yqfgpdfpia
5c08	F	H	276	10	1e6 tcr in complex with hla-a0e carrying rqwgpdpaav
5c09	F	H	276	10	hla class i histocompatibility antigen
5d2l	C	R	274	9	crystal structure of tcr c7 in complex with hcmv nlv epitope presented by hla-a2
5d2n	A	I	273	9	crystal structure of c25-nlv-hla-a2 complex
5d9s	A	C	274	11	structure of hla-a2:01 with the 11-mer peptide f11v
5ddh	A	C	274	12	structure of hla-a2:01 with the 12-mer peptide f12k
5def	A	C	276	9	crystal structure of b*27:04 complex bound to the pvipr peptide
5deg	A	C	276	9	crystal structure of b*27:06 bound to the pvipr peptide
5e00	A	C	275	9	structure of hla-a2 p130
5e8n	J	L	258	9	the structure of the teipp associated trh4 peptide in complex with h- 2d(b)
5e8o	D	F	274	8	the structure of the teipp associated altered peptide ligand trh4- p2abu in complex with h-2d(b)
5e8p	D	F	271	8	the structure of the teipp associated altered peptide ligand trh4- p5nle in complex with h-2d(b)
5e9d	F	H	272	10	rd-1 mart-1 high bound to mart-1 decameric peptide (ela) in complex with hla-a2
5enw	A	C	274	9	structure of hla-a2:01 with peptide g9l
5eo0	A	C	275	9	crystal structure of hla-b0702-rfl9
5eo1	A	C	275	9	crystal structure of hla-b0702-rl9
5eot	A	C	273	11	structure of hla-a2:01 with peptide g13e
5eu3	A	C	276	9	hla class i antigen
5eu4	D	F	276	9	hla class i antigen
5eu5	A	C	276	9	hla class i antigen
5eu6	A	C	276	9	hla class i antigen
5euo	C	J	275	9	pf6-m1-hla-a2
5f1i	V	X	271	9	mhc with 9-mer peptide
5f1n	D	F	275	11	mhc complexed to 11mer peptide
5f7d	A	C	273	10	structure of hla-a2:01 with peptide g11n
5f9j	A	C	274	9	structure of hla-a2:01 with peptide y9l
5fa3	A	C	273	9	structure of hla-a2:01 with peptide g9v
5fa4	A	C	273	11	structure of hla-a2:01 with peptide y16r
5fdw	A	C	274	10	structure of hla-a2:01 with peptide y10l
5gjx	A	C	266	9	crystal structure of duck mhc i for 2.06 angstrom
5gr7	A	C	274	9	mouse mhc class i h-2kd with a mers-cov-derived peptide 37-1
5grd	A	C	274	10	crystal structure of 10-mer peptide from ebv in complex with hla- a1101.
5gsd	A	C	274	7	crystal structure of lmp2 peptide from ebv in complex with hla-a*11:01
5gsr	C	Q	274	9	mouse mhc class i h-2kd with a mers-cov-derived peptide i5a
5gsv	A	C	274	10	mouse mhc class i h-2kd with a mers-cov-derived peptide 142-5
5gsx	D	F	274	10	mouse mhc class i h-2kd with a mers-cov-derived peptide 142-2
5h5z	A	C	275	9	crystal structure of bony fish mhc class i, peptide and b2m ii
5h94	D	F	275	9	crystal structure of swine mhc classi for 1.48 angstroms
5hga	D	F	274	8	hla*a2402 complex with hiv nef138 y2f-8mer mutant epitope
5hgb	J	L	274	8	hla*a2402 complexed with hiv nef138 8mer epitope
5hgd	D	F	274	10	hla*a2402 complexed with hiv nef138 y2f mutant 10mer epitope
5hgh	A	C	274	10	hla*a2402 complexed with hiv nef138 10mer epitope
5hhn	A	C	274	9	crystal structure of hla-a*0201 in complex with m1-f5l
5hho	A	C	276	9	crystal structure of the jm22 tcr in complex with hla-a*0201 in complex with m1-g4e
5hhp	A	C	274	9	crystal structure of hla-a*0201 in complex with m1-g4e
5hhq	A	C	274	9	crystal structure of hla-a*0201 in complex with m1-l3w
5hyj	F	H	276	10	1e6 tcr in complex with hla-a02 carrying aqwgpdpaaa
5ib1	A	C	276	9	crystal structure of hla-b*27:05 complexed with the self-peptide pvipr measured at 295 k
5ib2	A	C	276	9	crystal structure of hla-b*27:05 complexed with the self-peptide pvipr
5ib3	A	C	276	9	crystal structure of hla-b*27:05 complexed with the self-peptide pvipr and copper
5ib4	A	C	276	9	crystal structure of hla-b*27:05 complexed with the self-peptide pvipr and nickel
5ib5	D	F	276	9	crystal structure of hla-b*27:09 complexed with the self-peptide pvipr and copper
5ieh	A	C	276	8	structure of hla-b*40:02 in complex with the phosphorylated endogenous peptide ref(p)skepel
5iek	A	C	276	9	structure of hla-b*40:02 in complex with the endogenous peptide refskepel
5im7	C	F	277	9	crystal structure of hla-b5801, a protective hla allele for hiv-1 infection
5inc	C	F	277	9	crystal structure of hla-b5801, a protective hla allele for hiv-1 infection
5ind	C	F	277	9	crystal structure of hla-b5801, a protective hla allele for hiv-1 infection
5iro	Q	V	259	9	crystal structure of a complex between the human adenovirus type 4 e3- 19k protein and mhc class molecule hla-a2/tax
5isz	A	C	275	9	crystal structure of ls01-tcr/m1-hla-a*02 complex
5iue	I	N	275	8	human leukocyte antigen f (hla-f) presents peptides and regulates immunity through interactions with nk-cell receptors
5ivx	A	P	274	10	crystal structure of b4.2.3 t-cell receptor and h2-dd p18-i10 complex
5j6h	A	F	275	8	recognition of the mhc class ib molecule h2-q10 by the natural killer cell receptor ly49c
5jhd	F	H	276	9	crystal structure of ls10-tcr/m1-hla-a*02 complex
5jwd	A	C	258	9	crystal structure of h-2db in complex with the lcmv-derived gp392-401 peptide
5jwe	G	S	273	10	crystal structure of h-2db in complex with the lcmv-derived gp92-101 peptide
5jzi	F	H	262	10	crystal structure of 1406 tcr bound to hla-a2 with hcv 1406-1415 antigen peptide
5kd4	C	Q	273	10	crystal structure of murine mhc-i h-2dd in complex with murine beta2- microglobulin and a variant of peptide (pvi10) of hiv gp120 mn isolate (igpgrafyvi)
5kd7	I	K	266	9	crystal structure of murine mhc-i h-2dd in complex with murine beta2- microglobulin and a variant of peptide (pv9) of hiv gp120 mn isolate (igpgrafyv)
5m00	A	P	276	9	crystal structure of murine p14 tcr complex with h-2db and y4a, modified gp33 peptide from lcmv
5m01	A	P	276	9	crystal structure of murine p14 tcr/ h-2db complex with pa, modified gp33 peptide from lcmv
5m02	A	P	275	9	crystal structure of murine p14 tcr / h-2db with pf, modified gp33 peptide from lcmv
5men	A	C	276	9	human leukocyte antigen a02 presenting ilakflhwl, in complex with cognate t-cell receptor
5meo	A	C	276	9	human leukocyte antigen presenting ilgkflhrl
5mep	D	F	276	9	human leukocyte antigen a02 presenting ilgkflhwl
5meq	A	C	276	9	human leukocyte antigen a02 presenting ilakflhtl
5mer	D	F	276	9	human leukocyte antigen a02 presenting ilakflhel
5mzm	D	F	271	9	structure of h-2db in complex with teipp apl trh4 p3p
5n1y	A	C	277	10	hla-a02 carrying mvwgpdplyv
5n6b	D	F	276	9	human leukocyte antigen class i a02 carrying llwnpgmav
5nht	H	P	275	10	human 199.54-16 tcr in complex with melan-a/mart-1 (26-35) peptide and hla-a2
5nme	F	H	276	9	868 tcr in complex with hla a02 presenting slyntvatl
5nmf	F	H	276	9	868 tcr in complex with hla a02 presenting slyntiatl
5nmg	F	H	276	9	868 tcr in complex with hla a02 presenting slyfntiavl
5nmh	A	C	276	9	hla a02 presenting slyntiatl
5nmk	A	C	276	9	hla a02 presenting slfntiavl
5npz	A	C	277	9	porcine (sus scrofa) major histocompatibility complex, class i, presenting efedltfla
5nq0	A	C	275	9	porcine (sus scrofa) major histocompatibility complex, class i, presenting dferegysl
5nq1	D	F	276	9	porcine (sus scrofa) major histocompatibility complex, class i, with human beta2 micro globulin, presenting dferegysl
5nq2	A	C	277	9	'porcine (sus scrofa) major histocompatibility complex, class i, presenting iayermcni
5nq3	D	F	276	9	'porcine (sus scrofa) major histocompatibility complex, class i, with human beta2 micro globulin, presenting efedltfla
5nqk	H	P	275	10	human 199.16 tcr in complex with melan-a/mart-1 (26-35) peptide and hla-a2
5swq	A	C	275	9	crystal structure of hla-a*0201 in complex with na231, an influenza epitope
5sws	A	C	273	9	crystal structure of np2-b17 tcr-h2db-np complex
5swz	K	R	277	9	crystal structure of np1-b17 tcr-h2db-np complex
5t6w	A	C	275	10	hla-b*57:01 presenting sstrgisqlw
5t6x	A	C	275	10	hla-b*57:01 presenting tsttsvassw
5t6y	A	C	276	12	hla-b*57:01 presenting tstfedvkilaf
5t6z	A	C	283	10	kir3dl1 in complex with hla-b*57:01-tw10
5t7g	C	Q	273	9	crystal structure of murine mhc-i h-2dd in complex with murine beta2- microglobulin and a variant of peptide (pt9) of hiv gp120 mn isolate (igpgrafyt)
5t70	A	C	288	10	kir3dl1 in complex with hla-b*57:01 presenting tsnlqeqigw
5tez	A	C	275	9	tcr f50 recgonizing m1-hla-a2
5ts1	G	S	273	9	crystal structure of mhc-i h2-kd complexed with peptides of mycobacterial tuberculosis (yyqsglsiv)
5txs	A	C	276	9	crystal structure of an anaplastic lymphoma kinase-derived neuroblastoma tumor antigen bound to the human major histocompatibility complex class i molecule hla-b*1501
5u98	D	F	273	9	the crystal structure of a self-peptide complexed to abacavir and hla- b*57:01
5v5l	C	F	277	10	crystal structure of hla-b*5801 complex with hiv-1 gag derived peptide tw10
5v5m	C	F	276	10	crystal structure of hla-b*5701 complex with hiv-1 gag derived peptide tw10
5vcl	A	P	277	9	structure of the qdm peptide bound to qa-1a
5vgd	A	C	273	9	crystal structure of hla-c*0501 in complex with sae
5vge	A	C	275	9	crystal structure of hla-c*07:02 in complex with ryr peptide
5vud	A	C	276	9	hla-b*57:01 presenting lsspvtksw
5vue	A	C	276	9	hla-b*57:01 presenting ltvqvarvw
5vuf	A	C	276	9	hla-b*57:01 presenting ltvqvarvy
5vvp	A	C	276	9	hla-b*57:03 presenting lsspvtksw
5vwd	A	C	276	9	hla-b*57:03 presenting ltvqvarvw
5vwf	A	C	276	9	hla-b*58:03 presenting ltvqvarvy
5vwh	A	C	276	9	hla-b*58:01 presenting lsspvtksw
5vwj	A	C	276	9	hla-b*58:01 presenting ltvqvarvw
5vz5	A	C	277	10	crystal structure of an anaplastic lymphoma kinase-derived neuroblastoma tumor antigen bound to the human major histocompatibility complex class i molecule hla-b*1501
5w6a	C	F	273	9	hla-c*06:02 presenting artelyrsl
5w67	A	C	273	8	hla-c*06:02 presenting vrsrr(aba)lrl
5w69	G	L	268	9	hla-c*06:02 presenting arfndlrfv
5weu	A	P	273	10	crystal structure of h2-dd with disulfide-linked 10mer peptide
5wjl	G	I	274	10	crystal structure of hla-a*11:01 with gts1 peptide
5wjn	G	I	274	10	crystal structure of hla-a*11:01-gts3
5wkf	F	H	274	10	d30 tcr in complex with hla-a*11:01-gts1
5wkh	F	H	274	10	d30 tcr in complex with hla-a*11:01-gts3
5wlg	F	H	277	9	crystal structure of h-2db with the gap501 peptide (sql)
5wli	J	L	276	9	crystal structure of h-2db with the gap501 peptide (sql)
5wmn	C	F	276	9	crystal structure of hla-b7 in complex with spi, an influenza peptide
5wmo	A	C	276	9	crystal structure of hla-b7 in complex with rpp, an ebv peptide
5wmp	A	C	276	10	crystal structure of hla-b7 in complex with tpr, a cmv peptide
5wmq	A	C	276	9	crystal structure of hla-b8 in complex with elr, an influenza a virus peptide
5wmr	A	C	267	9	crystal structure of hla-b8 in complex with qik, a cmv peptide
5wsh	A	C	275	9	structure of hla-a2 p130
5wwi	A	E	274	11	crystal structure of hla-a*2402 in complex with avian influenza a(h7n9) virus-derived peptide h7-25 (data set 1)
5wwu	A	E	274	11	crystal structure of hla-a*2402 in complex with 2009 pandemic influenza a(h1n1) virus and avian influenza a(h5n1) virus-derived peptide h1-25
5wxd	A	E	274	11	crystal structure of hla-a*2402 in complex with avian influenza a(h7n9) virus-derived peptide h7-25 (data set 1)
5xmf	A	C	275	9	crystal structure of feline mhc class i for 2,1 angstrom
5xmm	A	C	275	9	fla-e*01801-167w/s
5xos	A	C	276	9	crystal structure of hla-b35 in complex with a pepetide antigen
5xot	A	C	276	9	crystal structure of phla-b35 in complex with tu55 t cell receptor
5xov	D	F	274	10	crystal structure of peptide-hla-a24 bound to s19-2 v-delta/v-beta tcr
5xs3	A	C	271	9	crystal structure of hla class i antigen
5y91	A	C	273	9	the structure of the mhc class i molecule of bony fishes provides insights into the conserved nature of the antigen-presenting system
5ylx	A	C	275	9	integrated illustration of a valid epitope based on the sla class i structure and tetramer technique could carry forward the development of molecular vaccine in swine species
5ymv	D	F	271	9	crystal structure of 9-mer peptide from influenza virus in complex with bf2*1201
5ymw	J	L	271	8	crystal structure of 8-mer peptide from rous sarcoma virus in complex with bf2*1201
5yxn	C	I	275	10	a t cell receptor in complex with hla-a0201 restricted hepatitis c virus ns3 peptide (klvalginav)
5yxu	E	J	276	10	an affinity enhanced t cell receptor in complex with hla-a0201 restricted hcv ns3 peptide klvalginav
6a2b	A	C	272	9	crystal structure of xenopus laevis mhc i complex
6a6h	A	C	275	9	crystal structure of swine major histocompatibility complex class i sla-2*040202 for 2.3 angstrom
6am5	A	C	275	10	crystal structure of dmf5 tcr bound to hla-a2 presenting synthetic peptide smlgigivpv
6amt	D	F	274	10	human class i mhc hla-a2 in complex with synthetic peptide mmwdrglgmm
6amu	A	C	269	10	crystal structure of dmf5 tcr bound to hla-a2 presenting synthetic peptide mmwdrglgmm
6at5	A	C	275	13	crystal structure of hla-b*07:02 in complex with an ny-eso-1 peptide
6at9	A	C	274	10	crystal structure of an anaplastic lymphoma kinase-derived neuroblastoma tumor antigen bound to the human major histocompatibility complex class i molecule hla-a*0101
6avf	H	P	269	13	crystal structure of the kfj5 tcr-ny-eso-1-hla-b*07:02 complex
6avg	F	P	275	13	crystal structure of the kfj37 tcr-ny-eso-1-hla-b*07:02 complex
6bj2	A	C	273	9	tcr589 in complex with hiv(pol448-456)/hla-b35
6bj3	A	C	275	9	tcr55 in complex with hiv(pol448-456)/hla-b35
6bj8	A	C	274	9	tcr55 in complex with pep20/hla-b35
6d2r	A	C	276	11	hla-b*57:01 presenting gsfdysgvhlw
6d2t	A	C	276	9	hla-b*57:01 presenting lalltgvrw
6d29	A	C	276	10	hla-b*57:01 presenting tsmsfvprpw
6d78	A	C	275	9	the complex between high-affinity tcr dmf5(alpha-d26y,beta-l98w) and human class i mhc hla-a2 with the bound mart-1(27-35)peptide
6dkp	A	C	275	10	the complex among dmf5(alpha-d26y, alpha-y50a,beta-l98w) tcr, human class i mhc hla-a2 and mart-1(26-35)(a27l) peptide
6ei2	A	C	275	10	crystal structure of hla-a68 presenting a c-terminally extended peptide
6eqa	A	C	276	9	hla class i histocompatibility antigen
6eqb	A	C	276	9	hla class i histocompatibility antigen
6ewa	E	G	274	9	crystal structure of hla-a2 in complex with lilrb1
6ewc	E	G	276	9	crystal structure of non-phosphorylated form of rls phosphopeptide bound to hla-a2 in complex with lilrb1
6ewo	E	G	274	9	crystal structure of non-phosphorylated form of rtf phosphopeptide bound to hla-a2 in complex with lilrb1
6g3j	D	F	276	10	mhc a02 allele presenting mtsaigilvp
6g3k	D	F	276	10	mhc a02 allele presenting mtsaigilpv
6g9q	A	P	276	9	ternary complex of p14 tcr with murine mhc class i h-2 db in complex with self-antigen derived from dopamine monooxygenase.
6g9r	G	K	276	9	murine class i major histocompatibility complex h-2 db in complex with self-antigen derived from dopamine monooxygenase.
6gb5	C	F	275	7	structure of h-2db with truncated sev peptide and gl
6gb7	G	L	270	7	structure of h-2db with scoop loop from tapasin
6ggm	C	Q	270	9	hla-e*01:03 in complex with the mtb44 peptide variant: mtb44*p2-phe.
6gh1	G	Z	274	9	hla-e*01:03 in complex with mtb44
6gh4	G	Y	274	9	hla-e*01:03 in complex with the mtb44 peptide variant: mtb44*p2-gln.
6ghn	C	Q	272	9	hla-e*01:03 in complex with the mtb44 peptide variant: mtb44*p9-phe.
6gl1	E	Q	274	9	hla-e*01:03 in complex with the hiv epitope, rl9hiv
6h6d	D	F	273	10	crystal structures of the murine class i major histocompatibility complex h-2db in complex with adenovirus-derived peptide ad10
6h6h	D	F	273	10	crystal structures of the murine class i major histocompatibility complex h-2dbm13 in complex with adenovirus-derived peptide ad10
6id4	E	U	275	9	defining the structural basis for human alloantibody binding to human leukocyte antigen allele hla-a*11:01
6iex	A	C	274	10	crystal structure of hla-b*4001 in complex with sars-cov derived peptide n216-225 getalallll
6ilc	A	C	279	8	crystal structure of bat mhc class i ptal-n*01:01 for 2.2 angstrom
6ile	A	C	276	8	crystal structure of a mutant ptal-n*01:01 for 2.9 angstrom, 52m 53d 54l deleted
6ilf	A	C	279	9	crystal structure of bat mhc class i ptal-n*01:01 for 2.7 angstrom
6ilg	A	C	279	8	crystal structure of bat mhc class i ptal-n*01:01 for 2.6 angstrom
6irl	A	C	272	8	crystal structure of 8-mer peptide from avian influenza h5n1 virus in complex with bf2*1501
6j1v	A	C	274	9	the structure of hla-a*3003/rt313
6j1w	A	C	274	9	the structure of hla-a*3001/rt313
6j2a	A	C	274	9	the structure of hla-a*3003/np44
6j2d	A	C	276	8	crystal structure of bat (pteropus alecto) mhc class i ptal-n*01:01 in complex with hendra virus-derived peptide hev1
6j2e	D	F	277	10	crystal structure of bat (pteropus alecto) mhc class i ptal-n*01:01 in complex with ebola virus-derived peptide ebov-np1
6j2f	D	F	277	9	crystal structure of bat (pteropus alecto) mhc class i ptal-n*01:01 in complex with hendra virus-derived peptide hev2
6j2g	D	F	277	11	crystal structure of bat (pteropus alecto) mhc class i ptal-n*01:01 in complex with ebola virus-derived peptide ebov-np2
6j2h	D	F	273	8	crystal structure of bat (pteropus alecto) mhc class i ptal-n*01:01 mutant (met52 asp53 leu54 deleted) in complex with hendra virus- derived peptide hev1
6j2i	D	F	280	9	crystal structure of bat (pteropus alecto) mhc class i ptal-n*01:01 in complex with h17n10 influenza-like virus-derivrd peptide h17n10-np
6j29	A	C	274	9	the structure of hla-a*3003/mtb
6joz	A	C	274	9	crystal structure of brlf peptide from ebv in complex with hla-a1101.
6jq2	A	P	274	8	crystal structure of h2-kb in complex with a dpagt1 self-peptide
6jq3	A	P	274	8	crystal structure of h2-kb in complex with a dpagt1 mutant peptide
6jtn	A	C	273	10	crystal structure of hla-c08 in complex with a tumor mut10m peptide
6jto	A	C	273	10	crystal structure of hla-c05 in complex with a tumor mut10m peptide
6jtp	A	C	273	9	crystal structure of hla-c08 in complex with a tumor mut9m peptide
6k7t	A	C	253	8	crystal structure of bat (pteropus alecto) mhc class i ptal-n*01:01 in complex with hendra virus-derived peptide hev1--human beta-2 microglobulin
6kwk	A	C	275	9	crystal structure of psla-1*0401 complex with fmdv-derived epitope mtahitvpy
6kwl	A	C	275	9	crystal structure of psla-1*0401(r156a) complex with fmdv-derived epitope mtahitvpy
6kwn	A	C	275	9	crystal structure of psla-1*1301(f99y) complex with s-oiv-derived epitope nsdtvgwsw
6kwo	A	C	272	9	crystal structure of psla-1*1301 complex with mutant epitope esdtvgwsw
6kx9	A	C	272	8	crystal structure of 8-mer peptide from avian influenza h5n1 virus in complex with bf2*1501
6kyu	A	C	271	9	complex assembly, crystallization and preliminary x-ray crystallographic studies of duck mhc class i molecule
6l9m	J	L	278	9	h2-ld complexed with ah1 peptide
6l9n	J	L	278	9	h2-ld complexed with a5 peptide
6lbe	C	F	268	9	crystal structure of bony fish mhc class i binding beta2m-2 for 2.6 angstrom
6lf8	A	C	275	12	crystal structure of psla-1*0401 complex with dodecapeptide rvedvtntaeyw
6lf9	J	L	273	12	crystal structure of psla-1*1301 complex with dodecapeptide rvedvtntaeyw
6lhh	A	C	270	8	crystal structure of chicken 8mer-bf2*1501
6lup	D	F	267	9	crystal structure of shark mhc class i for 2.3 angstrom
6m2j	A	C	274	9	uncommon structural features of rabbit mhc class i (rla-a1) complexed with rabbit haemorrhagic disease virus (rhdv) derived peptide, vp60-1
6m2k	A	C	274	9	uncommon structural features of rabbit mhc class i (rla-a1) complexed with rabbit haemorrhagic disease virus (rhdv) derived peptide, vp60- 10
6m24	A	C	274	9	uncommon structural features of rabbit mhc class i (rla-a1) complexed with rabbit haemorrhagic disease virus (rhdv) derived peptide, vp60-2
6mpp	A	B	274	10	hla-a*01:01 complex with nras q61k peptide by nmr
6mt3	A	B	276	9	crystal structure of hla-b*18:01 in complex with np338 influenza peptide
6mt4	A	C	276	9	crystal structure of hla-b*37:01 in complex with np338-l7s influenza peptide
6mt5	A	C	276	9	crystal structure of hla-b*37:01 in complex with np338-v6l influenza peptide
6mt6	A	B	276	9	crystal structure of hla-b*37:01 in complex with np338 influenza peptide
6mtl	A	C	276	9	crystal structure of hla-b*44:05 in complex with np338 influenza peptide
6mtm	A	C	276	9	crystal structure of em2 tcr in complex with hla-b*37:01-np338
6nca	T	1	275	9	hla-a2 (a*02:01) bound to a peptide from the epstein-barr virus brlf1 protein
6npr	C	R	274	10	crystal structure of h-2dd with c84-c139 disulfide in complex with gp120 derived peptide p18-i10
6o4y	A	C	274	9	structure of hla-a2:01 with peptide mm91
6o4z	A	C	274	9	structure of hla-a2:01 with peptide mm92
6o9b	A	C	278	9	crystal structure of hla-a3*01 in complex with a wild-type beta- catenin peptide
6o9c	A	C	279	9	crystal structure of hla-a3*01 in complex with a mutant beta-catenin peptide
6o51	A	C	274	10	structure of hla-a2:01 with peptide mm90
6o53	A	C	273	10	structure of hla-a2:01 with peptide mm96
6opd	A	C	275	9	crystal structure of ilnamivki peptide bound to hla-a2
6p64	F	H	256	9	alpha-beta tcr binding to neoantigen kqwlvwlfl presented by hla-a206
6pa1	E	G	269	9	killer cell immunoglobulin-like receptor 2dl2 in complex with hla- c*07:02
6pag	A	C	277	9	killer cell immunoglobulin-like receptor 2dl3 in complex with hla- c*07:02
6ptb	D	F	275	9	crystal structure of ilnamiaki peptide bound to hla-a2
6pte	K	J	275	9	crystal structure of ilnamitki peptide bound to hla-a2
6pyj	A	C	276	9	crystal structure of hla-b*2705 in complex with lrn, a self-peptide
6pyl	A	C	276	10	crystal structure of hla-b*2703 in complex with kk10, an hiv peptide
6pyv	A	C	276	9	crystal structure of hla-b*2703-p47g in complex with lrn, a self- peptide
6pyw	A	C	276	9	crystal structure of hla-b*2705-w60a in complex with lrn, a self- peptide
6pz5	A	C	276	9	crystal structure of hla-b*2703 in complex with lrn, a self-peptide
6q3k	A	P	275	9	engineered human hla_a2 mhc class i molecule in complex with nv9 peptide
6q3s	A	C	274	9	engineered human hla_a2 mhc class i molecule in complex with tcr and sv9 peptide
6r2l	A	C	276	9	nybr1-a2-slskildtv
6rp9	F	H	275	9	crystal structure of the t-cell receptor nye_s3 bound to hla a2*01- sllmwitqv
6rpa	A	C	276	9	crystal structure of the t-cell receptor nye_s2 bound to hla a2*01- sllmwitqv
6rpb	P	R	271	9	crystal structure of the t-cell receptor nye_s1 bound to hla a2*01- sllmwitqv
6rsy	F	H	274	9	the complex between tcr a7b2 and human class i mhc hla-a0201-wt1 with the bound rmfpnapyl peptide.
6ss7	D	F	276	9	human leukocyte antigen class i a02 carrying llwagpmav
6ss8	D	F	276	9	human leukocyte antigen class i a02 carrying llwngpiav
6ss9	D	F	276	9	human leukocyte antigen class i a02 carrying llwngpmhv
6ssa	J	L	276	9	human leukocyte antigen class i a02 carrying llwngpmqv
6tmo	A	C	276	10	structure determination of an enhanced affinity tcr, a24b17, in complex with hla-a*02:01 presenting a mart-1 peptide, eaagigiltv
6trn	A	C	274	10	crystal structure of hla a2*01-avydgrehtv
6tro	A	C	273	10	crystal structure of the t-cell receptor gvy01 bound to hla a2*01- gvydgrehtv
6uj7	D	F	278	10	crystal structure of hla-b*07:02 with r140q mutant idh2 peptide
6uj8	D	F	275	10	crystal structure of hla-b*07:02 with wild-type idh2 peptide
6uj9	A	C	277	10	crystal structure of hla-b*07:02 with r140q mutant idh2 peptide in complex with fab
6ujo	A	C	275	9	hhat l75f neoantigen peptide kqwlvwlfl presented by hla-a206
6ujq	A	C	275	9	hhat wild type peptide kqwlvwlll presented by hla-a206
6uk2	A	C	275	9	complex of t cell receptor with hhat wild type peptide kqwlvwlll presented by hla-a206
6uk4	A	C	275	9	complex of t cell receptor with hhat neoantigen peptide kqwlvwlfl presented by hla-a206
6uli	A	C	273	9	molecular basis for tumor infiltrating tcr recognition of hotspot kras-g12d mutation
6ulk	A	C	273	10	molecular basis for tumor infiltrating tcr recognition of hotspot kras-g12d mutation
6uln	A	C	273	9	molecular basis for tumor infiltrating tcr recognition of hotspot kras-g12d mutation
6ulr	A	C	272	9	molecular basis for tumor infiltrating tcr recognition of hotspot kras-g12d mutation
6uon	D	F	273	10	molecular basis for tumor infiltrating tcr recognition of hotspot kras-g12d mutation
6uz1	F	H	275	9	noncanonical binding of single-chain a6 tcr variant s3-4 in complex with tax/hla-a2
6uzm	A	C	276	9	hla-b*15:02 complexed with a synthetic peptide
6uzn	A	C	276	9	hla-b*15:02 complexed with a synthetic peptide
6uzo	A	C	276	9	hla-b*15:02 complexed with a synthetic peptide
6uzp	A	C	276	9	hla-b*15:01 complexed with a synthetic peptide
6uzq	A	C	276	9	hla-b*15:01 complexed with a synthetic peptide
6uzs	A	C	276	9	hla-b*15:01 complexed with a synthetic peptide
6v2o	A	C	276	10	hla-b*57:01 presenting the peptide aslnlpavsw
6v2p	A	C	276	10	hla-b*57:03 presenting the peptide aslnlpavsw
6v2q	A	C	276	9	hla-b*57:03 presenting the peptide lsspvtksf
6v3j	A	C	288	9	kir3dl1 in complex with hla-b*57:03 presenting the peptide lsspvtksf
6vb0	A	C	276	9	hla-b*15:02 complexed with a synthetic peptide
6vb1	A	C	276	9	hla-b*15:02 complexed with a synthetic peptide
6vb2	A	C	276	9	hla-b*15:02 complexed with a synthetic peptide
6vb3	A	C	277	9	hla-b*15:01 complexed with a synthetic peptide
6vb4	A	C	276	9	hla-b*15:02 complexed with a synthetic peptide
6vb5	A	C	276	9	hla-b*15:02 complexed with a synthetic peptide
6vb6	A	C	276	9	hla-b*15:02 complexed with a synthetic peptide
6vb7	A	C	276	9	hla-b*15:02 complexed with a synthetic peptide
6viu	A	C	276	9	hla-b*15:02 complexed with a synthetic peptide
6vm7	A	C	275	9	silv44 t cell receptor bound to hla-a2 presenting gp100 peptide (itdqvpfsv)
6vm8	A	C	275	9	silv44 t cell receptor bound to hla-a2 presenting gp100t2m peptide (imdqvpfsv)
6vm9	A	C	275	9	t4h2 t cell receptor bound to hla-a2 presenting gp100t2m peptide (imdqvpfsv)
6vma	A	C	275	9	t4h2 t cell receptor bound to hla-a2 presenting gp100 peptide (itdqvpfsv)
6vmc	A	C	275	9	t4h2 t cell receptor bound to hla-a2 presenting gp100t2l peptide (ildqvpfsv)
6vmx	F	H	267	9	structure of hd14 tcr in complex with hla-b7 presenting an ebv epitope
6vpz	A	C	276	11	hla-b*27:05 presenting an hiv-1 11mer peptide
6vqo	F	Q	254	9	t cell receptor-p53-hla-a2 complex
6vqy	C	F	277	7	hla-b*27:05 presenting an hiv-1 7mer peptide
6vr1	D	Q	275	9	complex of hla-a2, a class i mhc, with a p53 peptide
6vr5	D	Q	275	9	complex of hla-a2, a class i mhc, with a p53 peptide
6vrm	A	P	273	9	t cell receptor-p53-hla-a2 complex
6vrn	A	P	274	9	t cell receptor-p53-hla-a2 complex
6w51	J	L	275	9	structure of the antibody fragment h2 in complex with hla- a*02:01/p53r175h
6wzy	A	C	276	10	structure of dbna(10) peptides bound to h-2db mhc-i
6x00	A	C	274	11	structure of dbna(11) peptides bound to h-2db mhc-i
6xqa	D	F	276	9	crystal structure of hla a*2402 in complex with tyqwvlknl, an 9-mer epitope from influenza b virus
6y2a	A	C	276	9	crystal structure of hla-b2705 complexed with the nona-peptide mq
6y2b	A	C	276	9	crystal structure of hla-b2709 complexed with the nona-peptide mq
6y26	A	C	276	9	crystal structure of hla-b2705 complexed with the nona-peptide ma
6y27	A	C	276	9	crystal structure of hla-b2709 complexed with the nona-peptide ma
6y28	A	C	276	9	crystal structure of hla-b2705 complexed with the nona-peptide me
6y29	A	C	276	9	crystal structure of hla-b2709 complexed with the nona-peptide me
6z9v	D	F	276	9	human class i major histocompatibility complex, a02 allele, presenting iigwmwipv
6z9w	D	F	275	9	human class i major histocompatibility complex, a02 allele, presenting llgwvfaqv
6z9x	D	F	276	8	human class i major histocompatibility complex, a02 allele, presenting lls (t-butyl)y fgtpt
6zkw	A	C	274	9	crystal structure of inha:01 tcr in complex with hla-e bound to inha (53-61)
6zkx	A	C	274	12	crystal structure of inha:01 tcr in complex with hla-e (y84c) bound to inha (53-61 gcg)
6zky	A	C	273	8	crystal structure of inha:01 tcr in complex with hla-e (s147c) bound to inha (53-61 h3c)
6zkz	A	C	272	8	crystal structure of inha:01 tcr in complex with hla-e (f116c) bound to inha (53-61 h4c)
7alo	D	F	276	8	structure of b*27:09/photorl9
7bbg	A	C	274	9	crystal structure of hla-a2-wt1-rmf and fab 11d06
7ciq	A	C	276	10	phosphorylation modification of mhc i polypeptide
7cir	A	C	276	9	peptide phosphorylation modification of mhc class i molecules
7cis	A	C	276	7	peptide modification of mhc class i molecules
7cjq	D	F	275	9	structure of dla-88*001:01
7cpo	A	C	270	9	crystal structure of anolis carolinensis mhc i complex
7dc6	C	F	275	9	giant panda mhc class i complexes
7duu	A	C	273	9	crystal structure of hla molecule with an kir receptor
7dyn	A	C	276	8	phosphorylation of mhc i peptide
7dzm	A	C	278	9	crystal structure of the cross-restricted t18a tcr and hlab8101 bound to hiv-1 gag tl9 peptide
7dzn	A	C	277	9	crystal structure of the cross-restricted t18a tcr and hlab4201 bound to hiv-1 gag tl9 peptide
7edo	D	F	278	8	first insight into marsupial mhc i peptide presentation: immune features of lower mammals paralleled with bats
7ejl	A	C	274	9	complex structure of hla-a*2402 with the peptide from hcov(cov-2) spike protein
7ejm	A	C	274	9	complex structure of hla-a*2402 with the peptide from hcov(cov-229e) spike protein
7ejn	A	C	274	9	complex structure of hla-a*2402 with the peptide from hcov(cov-hku1) spike protein
7em9	A	C	275	9	mooring stone-like arg114 pulls diverse bulged peptides: first insight into african swine fever virus-derived t cell epitopes presented by swine major histocompatibility complex class i
7ema	A	C	275	9	mooring stone-like arg114 pulls diverse bulged peptides: first insight into african swine fever virus-derived t cell epitopes presented by swine major histocompatibility complex class i
7emb	A	C	275	9	mooring stone-like arg114 pulls diverse bulged peptides: first insight into african swine fever virus-derived t cell epitopes presented by swine major histocompatibility complex class i
7emc	G	I	275	9	mooring stone-like arg114 pulls diverse bulged peptides: first insight into african swine fever virus-derived t cell epitopes presented by swine major histocompatibility complex class i
7emd	A	C	275	9	mooring stone-like arg114 pulls diverse bulged peptides: first insight into african swine fever virus-derived t cell epitopes presented by swine major histocompatibility complex class i
7eu2	D	F	279	9	complex structure of hla0201 with recognizing sars-cov-2 epitope s1
7f4w	C	F	280	9	complex structure of hla2402 with recognizing sars-cov-2 epitope pep4
7ji2	D	F	278	8	crystal structure of h2-kb in complex with a ova mutant peptide
7jwi	A	C	277	9	crystal structure of b17.r2 tcr in complex with h2d-b-np366
7jyu	D	F	274	10	crystal structure of hla-a*2402 in complex with iyfspirvtf, an 10-mer epitope from influenza b virus
7jyv	A	C	276	9	crystal structure of hla a*2402 in complex with yfspirvtf, an 9-mer influenza epitope
7jyw	A	C	275	9	crystal structure of hla a*2402 in complex with tyqwiirnw, an 9-mer influenza epitope
7jyx	D	F	274	11	crystal structure of hla a*2402 in complex with tyqwiirnwet, an 11-mer epitope from influenza
7k80	A	F	275	8	kir3dl1*001 in complex with hla-a*24:02 presenting the rypltfgw peptide
7k81	A	C	280	8	kir3dl1*005 in complex with hla-a*24:02 presenting the rypltfgw peptide
7kgo	A	C	275	9	crystal structure of hla-a*0201in complex with sars-cov-2 n351-359
7kgp	A	C	278	9	crystal structure of hla-a*0201 in complex with sars-cov-2 n316-324
7kgq	A	C	276	9	crystal structure of hla-a*0201in complex with sars-cov-2 n222-230
7kgr	A	C	274	9	crystal structure of hla-a*0201in complex with sars-cov-2 n159-167
7kgs	A	C	278	9	crystal structure of hla-a*0201 in complex with sars-cov-2 n138-146
7l1b	A	C	274	9	crystal structure of hla-a*03:01 in complex with a wild-type pik3ca peptide
7l1c	A	C	274	9	crystal structure of hla-a*03:01 in complex with a mutant pik3ca peptide
7l1d	A	C	274	9	crystal structure of human 21lt2-2 tcr bound to hla-a*03:01 in complex with a mutant pik3ca peptide
7lfz	A	C	275	9	human leukocyte antigen b*07:02 in complex with sars-cov2 epitope iprrnvatl
7lg0	A	C	275	9	human leukocyte antigen b*07:02 in complex with sars-cov2 epitope sprwyfyyl
7lg2	A	C	274	9	human leukocyte antigen a*0201 in complex with sars-cov2 epitope alweiqqvv
7lg3	A	C	274	9	human leukocyte antigen a*0201 in complex with sars-cov2 epitope klwaqcvql
7lgd	C	F	276	9	hla-b*07:02 in complex with sars-cov-2 nucleocapsid peptide n105-113
7lgt	C	F	276	9	hla-b*07:02 in complex with 229e-derived coronavirus nucleocapsid peptide n75-83
7m8s	D	F	274	10	crystal structure of hla-a*02:01 in complex with klndlcftnv, an 10-mer epitope from sars-cov-2 spike (s386-395)
7m8t	A	C	276	9	crystal structure of hla-a*11:01 in complex with nsasfstfk, an 9-mer epitope from sars-cov-2 spike (s370-378)
7m8u	A	C	276	9	crystal structure of hla-b*35:01 in complex with ipfamqmay, an 9-mer epitope from sars-cov-2 spike (s896-904)
7mj6	A	C	275	9	hla-a*02:01 bound to neuroblastoma derived igfbpl1 peptide
7mj7	A	C	275	11	hla-a*02:01 bound to neuroblastoma derived igfbpl1 peptide
7mj8	A	C	276	12	hla-a*02:01 bound to neuroblastoma derived igfbpl1 peptide
7mj9	A	C	275	9	hla-a*02:01 bound to neuroblastoma derived mutant igfbpl1 peptide
7mja	A	C	274	9	hla-a*24:02 bound to neuroblastoma derived phox2b peptide
7mkb	A	C	274	9	human leukocyte antigen a*0201 in complex with sars-cov-2 epitope ylqprtfll
7mle	A	C	277	9	crystal structure of hla-a*03:01 in complex with vvrpsvask, an 9-mer epitope from influenza b virus
7n1a	D	F	273	9	sars-cov-2 ylq peptide binds to hla-a2
7n1b	D	F	272	9	sars-cov-2 rlq peptide binds to hla-a2
7n1e	A	C	274	9	sars-cov-2 rlq peptide-specific tcr prlq3 binds to rlq-hla-a2
7n1f	A	C	272	9	sars-cov-2 ylq peptide-specific tcr pylq7 binds to ylq-hla-a2
7n2n	A	C	275	9	tcr-antigen complex as4.2-prpf3-hla*b27
7n2o	A	C	276	9	as4.2-yeih-hla*b27
7n2p	A	C	262	9	as4.3-rnaseh2b-hla*b27
7n2q	H	J	276	9	as4.3-yeih-hla*b27
7n2r	A	C	259	9	as4.3-prpf3-hla*b27
7n2s	A	C	276	9	as3.1-prpf3-hla*b27
7n4k	A	C	273	10	6218 tcr in complex with h2-db pa 224
7n5c	A	C	274	10	6218 tcr in complex with h2db pa with an engineered tcr-pmhc disulfide bond
7n5p	A	C	272	10	6218 tcr in complex with h2-db pa224-233 with a cysteine mutant
7n5q	F	H	278	10	peptide-mhc complex of mouse h2-db presenting pa224 with e4c mutation
7n6d	M	O	276	9	hla peptide complex
7n6e	D	F	274	9	tcr peptide hla-a2 complex
7n9j	A	C	276	9	crystal structure of h2db in complex with hsf2 melanoma neoantigen
7na5	A	C	278	9	structure of the h2db-tcr ternary complex with hsf2 melanoma neoantigen
7nmd	D	F	276	9	human major histocompatibility complex a24 allele presenting qlprlfpll
7nme	A	C	276	9	human mhc class i, a24 allele presenting qlprlfpll, complex with 4c6 tcr
7nmf	A	C	276	9	human mhc class i, a24 allele presenting qlprlfpll, complex with 4c6 tcr, monoclinic form
7nmg	A	C	276	9	human mhc class i, a24 allele presenting lwm, complex with 4c6 tcr
7nui	A	D	276	9	crystal structure of hla-b*08:01 in complex with elrsrywai viral peptide
7ow3	J	L	275	10	crystal structure of hla-a*11:01 in complex with kras peptide (vvvgaggvgk)
7ow5	A	C	275	10	crystal structure of a tcr in complex with hla-a*11:01 bound to kras peptide (vvvgaggvgk)
7ow6	A	C	276	10	crystal structure of a tcr in complex with hla-a*11:01 bound to kras g12d peptide (vvvgadgvgk)
7p0a	D	F	255	8	crystal structure of the murine class i major histocompatibility complex h-2db in complex with lcmv-derived gp33 peptide with d- aminoacid (p3p6f)
7p0t	D	F	258	8	crystal structure of the murine class i major histocompatibility complex h-2db in complex with lcmv-derived gp33 peptide with d- aminoacid
7p3d	A	C	276	9	mhc i a02 allele presenting ylqprtfll
7p3e	D	F	276	9	mhc i a02 allele presenting ylqlrtfll
7p4b	G	Z	276	9	hla-e*01:03 in complex with il9
7p49	G	Z	276	9	hla-e*01:03 in complex with mtb14
7pb2	F	H	274	10	crystal structure of jdi tcr in complex with hla-a*11:01 bound to kras g12d peptide (vvvgadgvgk)
7pbe	F	H	276	9	emergence of immune escape at dominant sars-cov-2 killer t-cell epitope
7phr	H	P	275	9	structure of a fully assembled t-cell receptor engaging a tumor- associated peptide-mhc i
7qpj	C	E	276	9	crystal structure of engineered tcr (756) complexed to hla-a*02:01 presenting mage-a10 9-mer peptide
7r7v	A	C	276	9	crystal structure of hla-b*5301 complex with an hiv-1 gag-derived epitope qw9
7r7w	A	C	276	9	crystal structure of hla-b*5301 complex with an hiv-1 gag-derived epitope qw9 s3t variant
7r7x	C	F	277	9	crystal structure of hla-b*5701 complex with an hiv-1 gag-derived epitope qw9
7r7y	A	C	276	9	crystal structure of hla-b*5701 complex with an hiv-1 gag-derived epitope qw9 s3t variant
7r80	C	E	274	9	crystal structure of c3 tcr complex with qw9-bound hla-b*5301
7re7	D	F	277	9	tcr mimic antibody (fab fragment) in complex with afp/hla-a*02
7re8	D	F	275	9	class i mhc (hla-a*02) presenting alpha fetoprotein peptide (afp)
7rm4	P	R	275	9	neoantigen p53r175h-specific tcr 6-11 binds to p53r175h-hla-a2
7rrg	A	C	272	9	crystal structure of human 0606t1-2 tcr bound to hla-a*03:01 in complex with a mutant pik3ca peptide
7rtd	A	C	274	9	sars-cov-2 spike-derived peptide s269-277 (ylqprtfll) presented by hla-a*02:01
7rtr	A	C	266	9	ylq-sg3 tcr in complex with sars-cov-2 spike-derived peptide s269-277 (ylqprtfll) presented by hla-a*02:01
7rzd	A	C	275	9	crystal structure of hla-b*07:02 in complex with mll(747-755) peptide
7rzj	A	E	275	8	crystal structure of hla-b*07:02 in complex with mll(747-755) phosphopeptide
7s7d	A	E	275	8	structure of hla-b*07:02 in complex with synthetic sulfo-mll peptide analog
7s7e	A	C	275	9	structure of hla-b*07:02 in complex with dot1l(998-1006) peptide
7s7f	A	C	275	8	structure of hla-b*07:02 in complex with dot1l(998-1006) phosphopeptide
7s8a	A	C	275	8	structure of hla-b*07:02 in complex with mll(747-755) phosphopeptide, cubic crystal form
7s8e	A	E	275	8	structure of hla-b*07:02 in complex with mll(747-755) phosphopeptide and bound glycerol
7s8f	A	C	275	9	structure of hla-b*07:02 in complex with mll(747-755) peptide and bound glycerol
7s8q	D	F	274	10	crystal structure of hla a*1101 in complex with ktngnafigk, an 10-mer epitope from influenza b
7s8r	D	F	275	9	crystal structure of hla a*1101 in complex with salewiknk, an 9-mer epitope from influenza b
7s8s	A	C	274	10	crystal structure of hla a*1101 in complex with rvlvngtflk, an 10-mer epitope from influenza b
7s79	A	E	275	8	structure of hla-b*07:02 in complex with synthetic phosphono-mll peptide analog
7sa2	A	C	278	9	sars-cov-2 spike-derived peptide s1060-1068 (vvflhvtyv) presented by hla-a*02:01
7sif	A	C	276	9	crystal structure of hla b*3505 in complex with npdiviyqy, an 9-mer epitope from hiv-i
7sig	A	C	276	9	crystal structure of hla b*3501 in complex with npdiviyqy, an 9-mer epitope from hiv-i
7sis	A	C	277	9	sars-cov-2 spike-derived peptide s976-984 (vlndilsrl) presented by hla-a*02:01
7su9	A	C	273	9	kras-g12d specific tcr9a in complex with c*05-gadgvgksl
7t0l	D	F	276	9	hla-b*27:05 in complex with the pan-hla-ia monoclonal antibody w6/32
7tlt	C	F	275	9	sars-cov-2 spike-derived peptide s489-497 (yfplqsygf) presented by hla-a*29:02
7tr4	A	P	275	10	ma2-mart1-hlaa0201
7tuc	A	P	274	9	crystal structure of hla-b*44:05 (t73c) with 9mer eefgrafsf
7u21	D	F	275	9	human class i mhc hla-a2 in complex with avgsyvysv peptide
7uc5	D	F	277	9	crystal structure of hla a*0301 in complex with ilrgsvahk, a 9-mer epitope from influenza a
7wj2	A	C	276	8	crystal structure of hla-c*1402 complexed with 8-mer hiv gag peptide
7wkj	A	C	274	9	a covid-19 t-cell response detection method based on a newly identified human cd8+ t cell epitope from sars-cov-2-hubei province, 2021.
7wt4	A	F	277	8	crystal structure of hla-a*2402 complexed with 8-mer influenza pb1 peptide
7wt5	A	F	277	8	crystal structure of hla-a*2450 complexed with 8-mer model peptide
8cx4	A	C	276	9	tcr-antigen complex as8.4-yeih-hla*b27
8d5e	A	P	274	9	the complex of gtf2b peptide tgaasfdef presented by h2-dd
8d5f	A	P	273	9	the complex of gtf2b neoantigen tgaarfdef presented by h2-dd
8d5j	A	C	275	9	the complex of pre-mrna-processing factor 19 (prpf19) neoantigen kylqvashv presented by h2-kd
8d5k	A	C	273	9	the complex of pre-mrna-processing factor 19 (prpf19) peptide kylqvashv presented by h2-kd
8eb2	G	I	275	9	structure of hla-a*02:01 in complex with ny-eso-1 peptide and pa2.1 fab
8gvb	H	P	273	8	the complex between public tcr td08 and hla-a24 bound to hiv-1 nef138- 8 peptide
8gvg	H	P	274	8	the complex between public tcr td08 and hla-a24 bound to hiv-1 nef138- 8 (2f) peptide
8gvi	H	P	274	8	the complex between h25-11 tcr and hla-a24 bound to hiv-1 nef138-8 peptide

## Sheet: Table S1C
Table S1C. 3,000 ligand elution pHLA-I data from IEDB for PepConf verification.
Allele	Peptide_Seq	PepLen
A0205	KMAPSVEK	8
B5701	ITKYPVLF	8
A0201	LIFEQTPA	8
B5101	DGATILKL	8
A0201	DEVQRERV	8
B4002	SEITTKDL	8
B1502	SSLPVKVM	8
B3701	YDFIHTSF	8
B4901	YEGSPIKV	8
B5301	SVTEIQEK	8
B1502	YALMAHAM	8
C1601	VAPSRLDF	8
A0201	MLGVSHVV	8
A0201	MYGKVVTV	8							d
C0802	KADYSSIL	8
B0801	EAKRKEFL	8
C0802	YADIVQLL	8
C1601	ISNLRDVF	8
B5101	MAILLHEI	8
B1503	FQMEQIVY	8
B1801	DEIKKYTT	8
C0304	FSTLGRVL	8
B4901	AEAYVLFY	8
A0201	RPNGTSAM	8
B1801	DEALLSIY	8
B1502	FFDDPMLL	8
C0701	MRYVASYL	8
B5108	QAPTVTMV	8
B5101	DSLTVHLI	8
C0401	TFDPFLYL	8
B4002	IEKLEQEL	8
B1502	LYDKGLVY	8
B0801	FLGKKHLL	8
B1502	MPRVIYAM	8
B1801	DEITYVEL	8
A0101	ATDLPERF	8
B1801	AEQLRFLF	8
B1402	HEIAHAVL	8
B0801	VPRLKTWL	8
B5101	HPHAVNEI	8
B1402	QRFSHQTL	8
B0704	TPFKGGTL	8
B1801	QEFIRVGY	8
A0101	YTDKIMTY	8
C0702	FRTVGQLY	8
B3701	SDFPHYNF	8
B5101	EQFLLPVI	8
B5802	KAMLAKLM	8
B5502	PYLFPVAA	8
B0801	HIFLRTTL	8
B1402	DRAIHSRL	8
C1403	KFQIGDYL	8
C0302	AAAQLPSL	8
B4002	HEFLQTEI	8
C0202	YSQHQSSY	8
B5101	VAPIVVVI	8
A0101	TEIDQDKY	8
B0801	ELFRKVSL	8
B0702	YDEKVVKL	8
B0702	NPRFQEAD	8
C1202	REKMTQIM	8
B1302	RQFEITSV	8
C0501	FADRERKV	8
B5501	TPQQIAIA	8
B1402	LRFQSSAV	8
B5101	LPYLIHDI	8
A0201	PVLETGVQ	8
C0704	ILGPTFTL	8
C0303	YAFLHRTL	8
B5101	DQDRLPVI	8
B4002	HEFLEFEF	8
B1502	RFDPFNFL	8
A0201	VATTALEL	8
B5101	DASKLQFI	8
B1801	YEKTIAQM	8
C0102	SGPLGTEM	8
A1101	FDFQKAYK	8
A0201	SLGYVVVV	8
C1202	FCPAHKSY	8
C1203	FAFPFQLL	8
B0702	ELYDIMKM	8
B3701	REHPVPLL	8
B1503	AKQESTEY	8
B1801	DELEFEVF	8
B5101	YPAAIVTI	8
C0802	FADKETLI	8
B0702	SPVFKTVL	8
A0201	ILEKKVEK	8
C0501	SLDGIVRL	8
C0501	IIDDHPEV	8
C1403	NFAYRLEL	8
B0702	SPLPSPTL	8
B5101	DPPPVELI	8
C1601	ASHLGLAR	8
B5201	HQWFGNIV	8
A0201	QDPVSPPI	8
A0201	LLPQNHKL	8
B4002	IEGPIIKL	8
B3701	HDDIVTEF	8
C0702	YRAPEIML	8
B1402	DHTIHQTL	8
B0702	PSRKLVAL	8
B1502	LPLISGFY	8
B1402	HPNVHFVL	8
A0201	ILGKSHYV	8
B0702	APRKGWTL	8
C0102	TAPLRAEL	8
B4901	HEVKTLQV	8
B1402	NHTTHMSL	8
B4201	RPRDSPTL	8
B5101	LPYPIHQV	8
B1402	IQVVREEL	8
B0801	QGKPRLSL	8
B0801	LIKHKPSV	8
B1502	DILAVLTM	8
B0702	SPSVFSSL	8
A0201	VQEQVHKV	8
B4201	PKLHIVKV	8
B3701	KDYIHINI	8
B5601	TPIHLASA	8
C0701	MRYVASYL	8
C1601	IANYRPTL	8
C1502	KAVRPLEL	8
B0702	RPFGVAVM	8
C1601	LSSERQEL	8
A2402	TYVPWPLM	8
A0201	FVFPGELL	8
B5101	FPAVVKNV	8
C0501	YKDDPVDL	8
A0101	TFDSTIHF	8
C0802	KSDIASHF	8
B1801	EEKLVNYY	8
B3501	FASPTQVF	8
B1501	SSFKVAQY	8
C0802	DEASKKEI	8
B5101	DAVKILKL	8
A1102	PLAGLAPK	8
B4201	FPKEPVEL	8
A0101	ATDPFVAF	8
A0201	LDSQHSHL	8
C0602	IVSHVRKL	8
A0101	LTDFIQKY	8
B2705	YRFLVINR	8
B1502	LDEDLFNF	8
C0501	IIDDAQNF	8
B1502	TFLVISHY	8
B5101	LPYNPMMV	8
B4002	LDLIAQQM	8
B5101	LKQTPLSR	8
C1202	TILTTRSY	8
B3503	LPDEKNVL	8
C0802	HSDNPSQL	8
C1601	FSSHRDEL	8
B5101	YEDMQEIT	8
B5101	DVPGVPKI	8
B0702	APVSGPRL	8
C0501	LADLPQQL	8
B5101	DSLVLNNI	8
C1402	YYFSAHAL	8
C0501	SADMTIKL	8
C0401	YTDNLVRV	8
C1601	ELAAQTIK	8
B5101	LAPLAQTV	8
B0702	APLKGKAL	8
A0201	LLWEAPRL	8
B5701	CLKLIKVF	8
B0702	APRIPVTL	8
B1501	LQRLVNLY	8
B4901	HEDLTVKI	8
B3701	HDQQVARM	8
B0801	DIKSHYAF	8
A2402	IFDKNSTF	8
B4002	REKEEVVL	8
C0602	YRAPEIIL	8
B1502	TLYSVAMY	8
B1402	MRLLPRLL	8
A2402	HFDLSHGS	8
B5802	KARLPLRL	8
A0101	FTDRATLY	8
C0304	YSYSEKEL	8
B5703	LYQPDWRF	8
B1502	ISDDHVIL	8
B1801	KEILIPVF	8
B4901	AELATRAI	8
B1502	TVRVASTM	8
A3303	YTINIHKR	8
B1501	RIMKAQAY	8
B5101	DEFHISVI	8
B5201	SQNILPTI	8
C0501	TADEIVKL	8
B0702	APLLRWVL	8
B5101	LPWKFEHI	8
B1502	PMFVVKAY	8
C0401	HVDVVVNF	8
B5101	TALKVLEI	8
B1502	MYEVCQEM	8
C0401	AFDALVTF	8
B0801	LPYARKEL	8
A0201	WLAEKLPT	8
C1403	FFKDGLEM	8
B1502	SMDKTVRL	8
B5101	MPISLQQI	8
C0802	YLDDWTVL	8
C0302	LAKYLMEL	8
B5101	EPLVVLHV	8
A0101	IFDEINLM	8
B3701	RDLITEAM	8
B1801	DESYIEKF	8
B0702	MPVSGPGL	8
B4002	IEVETRSL	8
B1801	DSYKVTHY	8
B3501	WPLVAALL	8
B1502	EQAQAYVM	8
C0802	SSDLASKL	8
A0201	VRHQLLKT	8
B5701	AGGSSATY	8
B1502	IQDITQKL	8
C0501	SADEANVL	8
B3701	KENIVNSF	8
B5101	DAKTVNVI	8
A6802	ALRYPMAV	8
A0201	MPHVTEAY	8
B1502	DMYLISQM	8
A0201	VLSKEFHL	8
A0201	SPRQTLEL	8
C0802	SLDEVVLL	8
C0702	YRGDPLVF	8
B0801	DFKDKIVL	8
B0801	TSKLKYVL	8
B1402	NRFYHEEL	8
B1502	DTYKAITY	8
B4403	QENVLARM	8
B5101	DSRAFSTV	8
B0702	SPVVHSVL	8
C0401	YFDEPVEL	8
B1402	DRVSIHSL	8
B3501	LPWKAFTY	8
A0101	SSEQTFMY	8
B3924	TRVLLATL	8
A3401	EGFFGLYR	8
A2402	KYGPVFSF	8
B1501	SQRMVEGY	8
B5401	VPFLHWEA	8
B4002	HDVFVRKV	8
C0401	SYDEARNL	8
B5101	LPKELPLI	8
B2705	FTDVEASL	8
A3601	SAVLDELK	8
B1402	MQIPRAAL	8
B5101	PKFNDPHV	8
C0401	AFDRHCNM	8
B3701	SDRLIIGF	8
B5101	IPYAQPPL	8
C1402	AYLIVKEL	8
C0501	MSDLPVKV	8
C1403	FFANHPDL	8
B0801	MPSEKVVM	8
B5101	VPLIIFTI	8
B5101	VPPLEPKL	8
B1402	FRVLHTAL	8
B5101	VGVAFPHI	8
B1801	HEVTICNY	8
B3503	HPDEDISL	8
A0101	NTDSPLRY	8
B5101	EPPAALEV	8
B5101	AIRVTKTV	8
B5701	FYDKFILL	8
C0501	SADKPASL	8
C0302	SFYNGLSF	8
B4002	AERALDTM	8
C0401	YDEKVVKL	8
B5101	MPFFAKTV	8
B5701	PLYKENIM	8
B4002	GETGHVAI	8
A0301	PAHGLFLK	8
C1202	VRDMIREV	8
A0201	DELDGVKA	8
C0202	AQISWVTV	8
B4901	HEHPVNKI	8
A0201	YLGQVTTI	8
C0304	WAFPSKAL	8
B4002	GELKITSV	8
A0201	TLEDMLKI	8
A0101	ELDTPINY	8
B5101	LPYLVPKL	8
B5101	TALKVLEI	8
C0401	LYDTHQNL	8
C0802	FADATVEL	8
A0101	VFEKATFI	8
B0702	RPALTLLL	8
B5101	TNFRVLLV	8
B1502	TLYLIMEY	8
C1601	SSSHPKEV	8
C1502	VIGRVLEL	8
B1402	DRVAHMEF	8
B1801	IENRMAVL	8
B1801	VEKDAPLF	8
B5101	DAANFRTV	8
B0801	WPLPKLAL	8
A0201	KDIFLFIT	8
B5501	VPTNIIAA	8
B5101	DARVAITI	8
B4002	AENFAYRL	8
C0403	IGESANLL	8
B0801	HRKAKYLL	8
B2705	RRAFIITI	8
B0702	APRLNSAD	8
B0801	LIKKNQTL	8
A0201	LSDNVHLV	8
B0702	PWSGLMAL	8
B1502	YVLTNLAY	8
A0101	STDSPVWY	8
B1502	IGNIIRMY	8
C1203	LSKIIAVL	8
C0102	ISPVANEM	8
C1502	ISAKPLEM	8
B1510	THSLPLLL	8
B1402	DRVAHMEF	8
B4901	AEYIQKNV	8
B4901	KEIPVTVV	8
A0201	YLFKVVLI	8
B0801	SVFRPGVL	8
B1502	DFPLTKVY	8
B5101	IPPGSILL	8
B4002	YDVTVPKV	8
C0403	VTDEPVYI	8
A0202	LNPHLRQL	8
B1502	AYPQRIKF	8
B0702	SPLKGLSL	8
A0201	VMDAALLL	8
B1402	DRFTFPAL	8
A2402	HFDRSVVL	8
A0101	TDHYFLRY	8
C0304	YASTGREF	8
A0202	YAPKGSSL	8
B3501	DPNLIHVL	8
C0802	SGDGHQTL	8
B1517	ISHTALVL	8
C0102	SVATGSTL	8
B5101	DSRGNPTV	8
B5101	MAAEIPNI	8
A3301	ISPTGHSL	8
C1202	LTKRAGEL	8
C0304	FSGRILGL	8
B4002	REVQVFEI	8
A0201	ITDDLHFY	8
A0201	ALGFVYKL	8
A2402	KKYRITEN	8
B4002	HEFKSNEL	8
C0303	GALALEEK	8
C0602	MRYVASYL	8
B1801	FEMTIPQF	8
B1801	TETQPIVY	8
A0201	VLGPIYLL	8
B0801	DFAMKEII	8
B5201	FMPLVIKV	8
B5101	MPALGVSV	8
B1402	DRWWHATL	8
B5703	TAGAHRLW	8
C0401	IFDEINLM	8
B5101	IGSKVIKI	8
B5501	TPTPVPVV	8
B5101	DAYLPLRL	8
B1402	NRFGKTAL	8
B5101	RPFPGLVI	8
B1501	AQRELAAF	8
B0801	IALLRNAL	8
B1801	IEIVIREY	8
B0702	SPQPGSAL	8
B4006	IAPTGHSL	8
A0201	RLLGHIKN	8
B1801	NENYQPKY	8
B1402	YHVIHTIL	8
C0802	SADKNFYL	8
C0501	STDLDSKL	8
C1601	FAYLGRLA	8
B4002	RELRIRKL	8
B4002	GELKIAVL	8
C0802	LLDGHFVL	8
B5101	LAKSDPMV	8
B5101	VAPSAVNL	8
B5101	AAEPVQLN	8
C0802	YVDKNLEL	8
B4002	KEIEKVAL	8
B1402	FRLLGNVL	8
B5101	EPSSQPTI	8
B4002	TEVKSVEM	8
A0201	MTQAAILI	8
B4402	QYYFLILW	8
B4901	REDAARAI	8
B1801	DEMPIFKL	8
B0702	IPLFHGTL	8
B5701	FKDLAVRF	8
A3101	RIGVITNR	8
C1601	FAMNGKSF	8
B0702	RPGVHETL	8
C1403	MYTVAMAY	8
B5101	DATVIPHL	8
B4002	YESKVFYL	8
B1510	HHAISAKL	8
B1502	DFHHHHFP	8
C1402	YFGARAIL	8
B0702	QGPRQVQL	8
A3301	DSFLPICR	8
B0702	PHIPYKLL	8
C0501	YSDRISEL	8
C1402	NFLLSHEY	8
C0704	TTGPIFSM	8
B4002	HEVTLSNL	8
B0704	PRSPPRAL	8
B4002	TDTKGHSL	8
C0401	HWDPSARL	8
B1801	SEILLKEF	8
B5101	TAYVSPTV	8
C0802	FVDAITEL	8
C1601	FSHNRNHL	8
C1402	LYKDAMQY	8
B1801	DDRIVHEL	8
C0501	FVDDQQTF	8
B0702	SPDGRTAM	8
A3401	DVRIGMTR	8
B1502	QGPPPEAL	8
B5201	RQMFVQRV	8
B4901	FEQPSRQV	8
B2709	EYDLPALL	8
B3701	AESIHTGL	8
B0702	PRQPGLMA	8
C0704	TRGPVVRL	8
A0101	LDDHISHY	8
B4403	RELPLVLL	8
B1402	MEVVHKEL	8
B4002	GDVPILQL	8
B1501	HTFLHTVY	8
B0801	NLRSKTGL	8
B1302	TQLGAFYI	8
B4403	AELPLRLF	8
C0701	RNYLHYSL	8
B3701	FESLSEAF	8
B4002	REIIINAV	8
B5401	YPIALTRA	8
A0201	LDGKLATM	8
B1502	MVLKLIAM	8
B1510	YHGPGYRL	8
B1502	YMDQPKVY	8
B1502	FSYKTIVM	8
C0303	LLGPTVML	8
B4002	QERKVQAL	8
C0501	SVDISHTL	8
B5101	LPKILQDV	8
B5201	HSILIANI	8
B5101	DGPNGFQV	8
C1403	VYQLRFQF	8
B5101	HATIIPKV	8
B1501	TQVILREY	8
A3002	NIILEEGK	8
B4001	AEAFGKIV	8
B1502	YARSTAVM	8
B5801	YATQSHQW	8
B4901	FEELTNLI	8
B1402	IAPTGHSL	8
B5101	QGGVLPNI	8
A2402	YYGPLNLL	8
B1502	RVPTANVS	8
B0702	APLLRWVL	8
C1202	NMNIGMSA	8
B4002	GEIPVVAI	8
B5101	YPYIFHVL	8
B1402	DRVLRAML	8
B1502	DAFLTEQY	8
C0102	AVPSGNEV	8
B4901	FETVTIKI	8
B0801	MAKKHLEI	8
C0401	YFDEKGLV	8
B5101	GTIKVLEL	8
B1502	LLMQALPM	8
B4901	FEQISKTI	8
C1202	VKAPKMDV	8
A3601	IAPTGHSL	8
B4002	KEILQKEL	8
B1502	TMFLARVL	8
B4002	FEMAVAKV	8
B1801	DERAIDAL	8
C0802	LLDPNTTL	8
B4001	REGDPVSL	8
B5201	FEYQVRSI	8
B1502	IVFKTPKY	8
B0702	RPRDASTL	8
A0201	ALQSQLSI	8
B1510	HHSLASSL	8
B1801	NEVVRSDL	8
C0303	AAFPGASL	8
B0801	PKAKLKEI	8
C1601	KSAVGHEY	8
B0801	EALLRYVL	8
C1601	VAAMQPRM	8
C0802	IVDRPVTL	8
B5201	RQVLALRI	8
B1502	LHRRVAAM	8
A0201	VLGKIEKV	8
B1502	DMIRNWSY	8
B4002	DEIQVPVL	8
B0801	FAKRQQQL	8
B0702	RPISASVL	8
C1601	TGIARVPL	8
B4002	VEVEIQRL	8
A0201	EVLGMVLN	8
B0801	NIKIKNGM	8
C1701	FLKLLGAL	8
C1601	VAQELEEK	8
B1402	DRVTIQEL	8
C1203	NSKVTSEV	8
A0201	APIFDRPV	8
A1101	RVDPVNFK	8
B0702	APAYSRAL	8
B1801	DEHYILTF	8
B5101	VPFSLDSV	8
B5101	DPAELRTI	8
B1801	NEVHLVVM	8
B5802	ASMPSRTI	8
A0201	LPFSSMPT	8
B1502	NPYQTAMY	8
B1801	VEAVAHIL	8
B0801	EVLNKHSL	8
A0201	LAQRVKEV	8
B4901	FEIDTQRI	8
A0101	YTDKIMTY	8
C1502	RSSIPITV	8
B1502	FLNVLAFA	8
A2402	NSDDRVLL	8
A0201	ILGPTFTL	8
B5101	YPPLVNCV	8
B0801	FLLTHPVL	8
C0802	STDYGNFL	8
B4002	REVQVFEI	8
B4002	YESIIATL	8
B0801	YITVKVAL	8
B0702	KPALFNVL	8
B1502	DCFSGRVY	8
B5201	IFIRILQV	8
A0201	LLDSAHLL	8
B5801	LTAEAFGF	8
B3701	YDSTHGKF	8
B1502	DVAHSIIF	8
A0201	EQPLYPQP	8
A0101	YMDTSHLF	8
C0802	ISDKDQQL	8
B5101	FPFQWQHV	8
B1801	FEHIVTQF	8
B1402	NRFQIATV	8
B2709	VFDLSEKL	8
C1601	IQSIRMGM	8
B5101	IPYITNVL	8
C1202	SSRFSGGF	8
B0702	RPKIGLSL	8
A1101	TDKSFVEK	8
C0303	FAGWGRAL	8
B4006	GEHIHYGA	8
B5108	DAGLGKLI	8
B4002	REFQTSAI	8
B5101	VPHWDPKI	8
B0801	YGGTKVVL	8
C0102	FVPVANEL	8
A0201	SISWDDRV	8
A0201	QSAPIIVP	8
B4002	EEFLTNEL	8
A0201	MFDKKVQL	8
B0801	LLQQQKEL	8
C0802	AADGSVKL	8
B5101	LPISLKKV	8
A0301	DYGRPLDE	8
A0201	LQEQIHRV	8
B4002	GEHYSEKL	8
C1402	FYGQGRKL	8
B5801	QSHAQVTW	8
C1601	FSAHRIVL	8
A0201	ASRFLKKA	8
A2601	GAYMTKVD	8
C0401	VFDLVRTL	8
B0702	RPTVIPIL	8
B3701	HDYAKAAF	8
B1801	DEKIAWAL	8
C1601	FSAVREDF	8
B5101	SPYQNIKI	8
B0702	SPLLRCAL	8
A0101	VADMALHY	8
B1501	KQYKVVVY	8
A2402	FSDGDAKL	8
A0204	ILGKIWDL	8
B1502	QHLFLQAF	8
B4901	TEVKTVTV	8
C0802	ILDEGHAI	8
B1801	DETLIHSH	8
A0201	YLDEAHSI	8
A0201	DPVHAVVY	8
A0101	NTDSPLRY	8
B4901	GEVVSIKI	8
B1502	DVKDDYVF	8
B1402	NRVQSLVL	8
C0501	HADLEIRL	8
C0401	IYDKYGSL	8
B5201	SQVIFNSV	8
B5701	VTRQGALW	8
B0702	PQQPHPPL	8
A2402	YFKKPLNI	8
B1801	SETLLRVM	8
B4901	GEAMLRKI	8
A3303	QTWLPQAR	8
B0702	SPQDKLAL	8
B4002	TEVLLSHL	8
A0101	MTEPIDEY	8
B4403	YEDLSQKY	8
B2705	RRFFPYYV	8
B5101	DSTTLARI	8
B0702	APAPRPSL	8
C0701	HSGPFFTF	8
B4002	SELLIHTL	8
A0201	GLGGVFKV	8
B0702	RPRPGRSF	8
C1202	LYSESLAR	8
B4001	EEEDSTAL	8
B1402	DRLKSLTM	8
B4006	SEVKALCA	8
A0201	YDHLTATY	8
A0205	ELIEVVHL	8
B4901	FESVSHLI	8
B5101	SSWTLARL	8
A1101	ATGYPLAF	8
B1502	RLDDAIHV	8
B4002	GEYAVRAI	8
B5101	MPSDVLEV	8
B4002	GEVRIWNL	8
B0801	LPFIHHEL	8
A2402	ATDAAIRV	8
B5501	KPLRIIGV	8
B3901	DHLPNAAL	8
C1601	FALLQAQL	8
B4101	GEYAVHVI	8
B4601	ASNIWAAY	8
B4002	AEIAKVEL	8
B0801	EALQRNNL	8
A0201	FMSQVHSV	8
C1403	KYMNNITY	8
B1501	AQNKPTGF	8
B1502	HERLVRLY	8
C0202	DIDTAAKF	8
B0702	APLLRWVL	8
B0702	ELPPFSAL	8
B1402	DHLLRAVL	8
C1402	FYQEHPDL	8
B5101	HPVLASVI	8
B5101	LPYLVPKL	8
B1801	SEWELPKY	8
B0702	IYDMSTVM	8
B5101	LPTTPPTI	8
C0501	YVDTESKF	8
B0801	NLIKKTVL	8
C1502	LSAYPLSV	8
B0702	IFDEAEKL	8
A0201	LGDLQFKS	8
B4002	REVQTNDL	8
C0401	LFDVHTTL	8
C1502	SSGYPLTI	8
A2402	EYFKSFNF	8
B1402	DRMTVSTL	8
C1601	MFLTRSEY	8
B1402	MRVERSTL	8
A2402	IAPTGHSL	8
A0201	YLEDVRLV	8
B5801	LIGPPLLI	8
C1601	IAAPARSF	8
C0303	DVMPEVNK	8
B1502	IPRTLIQN	8
B4402	FEDNRHLY	8
A0101	VMDSPVHL	8
B5101	DAFPHKRL	8
B4002	IDYKILGL	8
B5201	QFLTGRKI	8
B4901	QEYPTLKV	8
A0201	ISGNLHRI	8
A0201	TIPNFSHR	8
B4901	GEVLISRV	8
B0702	RPAALRLL	8
B4002	TDFKIPIL	8
B0702	SPKVRLSL	8
B5201	KQIIKPFI	8
B0801	FVIKKHEL	8
C0403	FADSSYLL	8
B0801	SIRSKVEL	8
C1402	KYGKGIYF	8
B5101	SLADGILL	8
B5703	FPGKAFSW	8
C0401	NFMCHSML	8
C1601	FSSPPLSL	8
B0801	RLKIRGSL	8
B0801	ALREKTSL	8
C0401	VFDDMINL	8
C0802	LQDSNNKL	8
C1202	YAFSARPL	8
B0801	FIKIKMAF	8
B4901	TEIALQQV	8
B0801	NLKRKEIL	8
B1801	DEHEGPAL	8
C1202	TVKVNAPY	8
B4901	FEGIVRQV	8
B4901	IEHLTTLL	8
C0303	LLGPTVML	8
B1402	NQYLRVSL	8
B5701	TLSGHASW	8
B1801	TEVEVNKF	8
B0801	FAKLVEEF	8
A2902	QALLSQLY	8
C0302	LTHLLFEF	8
B0801	FPFQKPMM	8
B5101	NPFYTKEI	8
B4006	ADYLAHES	8
B0702	APVPTPAM	8
C1601	VFHPRQEL	8
C1202	SSNTGSVF	8
B5101	EAYVHKSV	8
B5101	LAAPVLLV	8
B0702	IPAVGSSL	8
C0401	TFDMNGSL	8
B5401	MAFLLPLI	8
C0102	FSYLLSKV	8
A2402	YATHPFKF	8
B1502	FPYLSESY	8
B4002	REIEGRAI	8
B5101	PLPPMLLL	8
B0702	TPVHRGVL	8
B1517	LSTIALAL	8
B0801	VPLPKQSL	8
A0201	ETLEKTFI	8
B4901	TEFRSLVI	8
C0403	VTDDLVCL	8
A2402	TYSPALNK	8
B5101	DPSLAPYI	8
B1502	LNRLILAY	8
B1501	GQSFSIQY	8
A0201	ALDRVFHV	8
B1402	NQYQRLSL	8
B5201	IQLKTSVI	8
C0401	YDGKVMKL	8
B5101	DPPSASTV	8
B4002	IEVETRSL	8
B5501	RPYLLVHV	8
A0101	HFDFHQQL	8
B2705	SRLAHYNK	8
B1501	VQKAIAHY	8
B1502	FAMPHSIM	8
B1402	ERIKRSGL	8
C1202	KSKLLPEL	8
A2902	YATHRDSY	8
B5201	HQHMVKYI	8
B3802	VSLTACKV	8
B5101	IATISPGI	8
B1402	NRQNRPSL	8
B1503	FQHVGKAF	8
B0801	ETKKKFKL	8
A0201	FGKELHKV	8
A0201	FPMEIRQY	8
A1101	SSHVPIQK	8
B0801	GPRFKEAL	8
A2402	FKEKHHSW	8
B4002	EEVVTFEL	8
B0801	RAKFKQLL	8
C0401	SFDSTVRL	8
B5701	ILRFVREW	8
B5101	LPASPSVI	8
B5801	PVDIYKSW	8
A0201	LVHSPHAI	8
B1801	EEIVLHVL	8
B1502	DALAQQAF	8
B5201	HAVYALKV	8
B4901	MEILQHVI	8
B4002	KERSGVSL	8
A2902	ILVLNGGY	8
A0201	FLTGTLQN	8
B4002	GEAPSKTL	8
B3701	ISSSSFSR	8
B1402	DRVAHMEF	8
C1202	SYQSVLSY	8
A2402	MYGKVYRI	8
B1801	HELTFQAM	8
B5101	DSYGPKKV	8
B0801	NLKQKFIL	8
B5101	GEVALVLL	8
A0201	SLFKIWLV	8
C1202	FSNDGTTL	8
C1203	FSLYRVLV	8
B2704	VSWPNVSV	8
A0301	RLFGIRAK	8
B1801	EEALVPTF	8
B4002	AEYMPIKL	8
B1502	EQFVSILM	8
B5701	ATKRAQAW	8
B5802	KTRQAFYL	8
B1501	NTKLPSSF	8
C0704	YAPSGNYV	8
B1402	DRVVATSL	8
B5101	LPYVGTSV	8
B5101	KLVAAAGP	8
B4002	REFQTSAI	8
C0802	FADELSHL	8
A2402	LFDVHTTL	8
A0201	LLDQLTKA	8
A3402	LQEEIQLK	8
B1402	DRMVGQVL	8
C1202	FAYTGTEM	8
C1601	FLLINCSI	8
C0403	NTDEMVEL	8
C1502	SSGYPLTI	8
C1403	YFQLHRAL	8
C1502	TAGRVLEL	8
B1502	ETYRMPVM	8
C1601	EAWERHHL	8
C0801	FVNVQKEL	8
B0801	DAKFRLIL	8
B0801	QAVEKHTL	8
B5101	LPPPVSQV	8
B1801	EEHEVAVL	8
B3901	SHFVGFLM	8
B0702	RPRAATVV	8
B5101	DALTQINV	8
B5101	MPTIFNLI	8
B1502	EGRTSVGF	8
B0702	APATRAAL	8
C1601	NSLFEYQK	8
C0802	HVDAHATL	8
B5802	VQNIARQL	8
C1403	FYKDVLEV	8
B1501	AQKQLLEY	8
B3501	YPLVGHAL	8
A2402	YYPFSYLF	8
B1801	EEFLTNEL	8
C0401	FFEIYNEL	8
C1601	FAIGVQQL	8
B1502	DLHLGTSF	8
B1501	LGRSIYEY	8
B1501	SQQGMTAY	8
A0201	DESHNQNL	8
A0201	TADEIVKL	8
B5201	HQCSLKSV	8
B5101	FGYRTLTV	8
B5201	SQVKATVI	8
B5101	DPSLAPYI	8
B1502	DFGLARAF	8
C0304	FSHSFSAL	8
C0602	IPAMTIAK	8
C0401	YTDLEVRV	8
C0303	QFAPEYEK	8
B0702	SFDMAQVF	8
A0201	LAEIHPKA	8
B5301	FPIGSSGF	8
A3303	DLFVFPYR	8
B1402	DRFISVEL	8
B0801	WLWRHVDL	8
B4403	AEQAAQRY	8
B1801	HELQANCY	8
C0303	FAGKVLRL	8
A0201	GDEHGSAK	8
B5101	TAAFIRVV	8
C0202	FTKELNQY	8
B4901	AEAVFRAI	8
B5101	TIRYPDPL	8
C1402	LFLEGMHY	8
B0702	IAPTGHSL	8
B4403	NEVEAVKV	8
B1402	NRLPGSQL	8
C0304	VSMSPRVY	8
B5801	QAWTSHLW	8
B1502	DFPLSAML	8
B3701	SESMKPKF	8
B0702	RPQHLSGL	8
B5101	VAPAGITL	8
C1502	YVGYILSV	8
C1601	VALLQPFL	8
B5101	DAFKIWVI	8
B1801	DELEIKAY	8
B1501	RQYRAVVY	8
A1101	SFPIGIYK	8
B4901	YEKLTEII	8
B3801	LLEGEESR	8
C0802	ILDEANRL	8
C0802	KADGETIL	8
B1501	LQRQLVEY	8
B0801	DAVVKHVL	8
B4002	SETVQPIM	8
B0702	VPTLTGAF	8
B5101	IAPVTLKV	8
B1501	QQKSISLY	8
A3303	LRVTPFIL	8
B4901	AETAANRI	8
B4002	REIPSHVL	8
B1502	DAYVNYVF	8
B5703	APEYLHRF	8
A0201	RLDDSLLY	8
B3924	QRHKTVAL	8
A2402	FYGNVSRF	8
B5101	LGMKLSEI	8
B1502	MVDKTPVM	8
C1402	MFLTRSEY	8
B1502	VMFLVVQY	8
C1202	VANLPPSL	8
B1502	MIRLSEAM	8
B4002	SEGQFVVL	8
C0102	ITPTGHSL	8
B0702	FVDQFVEL	8
A2402	SWDKVVKM	8
A2402	YLHPPPHL	8
B1502	LLLPVAEY	8
C0802	LTDLGKCL	8
A0201	FEKGLKNV	8
A3002	EETPEVTK	8
B4002	NEVKIYSL	8
B4105	YVASVLGL	8
B3701	KDSVVAGF	8
B3701	RDFLKVKF	8
A2902	HATTHNAY	8
B1501	KVIEINPY	8
B0801	HAAVRQML	8
B5101	FGKEEPSV	8
B5101	LPPLPLHI	8
B1501	FQKVITEY	8
C0401	YFGEIALL	8
B1501	AQAESLRY	8
B0702	APFLRIAF	8
B1502	DMKRDTLF	8
A2402	FSPRPLKF	8
C1402	FYHSTGSL	8
A0201	LMEHIFKL	8
A3601	LTVNDFVR	8
A6601	KTGPVLEH	8
B5101	DAIRLKEI	8
B4002	VERVIQQL	8
A3402	FDGRVVAK	8
A0201	ISEFEHRV	8
B1502	LLLKIQEY	8
B5101	DGPRVFRV	8
B0702	RPDQLTGL	8
B1502	VYDHQGIF	8
B5101	LPWLEARI	8
A0201	DDIKDLKV	8
B5201	SGTVLPAV	8
B0801	RNKERISV	8
A3303	EMERWFFR	8
B5801	RSMKGLRW	8
A0301	LPWPFRNK	8
B0801	QKRLKTVL	8
B1502	MAPRTLIL	8
B5101	DGPRVFRV	8
C1601	SRIEVLKR	8
B4002	AEIKIQGL	8
A0201	ALGNVRTV	8
B0801	EVKDRCTL	8
A0201	LLAEVPTM	8
B5101	VPLVAGTV	8
B0702	DGNHRLTL	8
B1402	DRLSASSL	8
A0201	SLLTNVPV	8
B2701	YRAPEIII	8
B0801	VPWLKREL	8
B5101	LPPPVTLV	8
B5801	VSGPLLQW	8
B0702	RPKTSTTL	8
A0201	MYEHKIFV	8
B5101	MTVLLHEV	8
B0702	IPAGWMGL	8
B5101	LPMSVIIV	8
B1801	YEQLMQLY	8
B0702	RPAALTAL	8
B1501	AQKPTVEY	8
C0401	FYDLHETL	8
A0201	FLFDEEME	8
C1601	YSQNQQSY	8
B3924	NQPKVVAL	8
B5101	DPTDIPVV	8
B0801	ELMQKKKL	8
B5101	DANLLPLV	8
C1403	FFLLGKTL	8
B1502	MPMLSAAF	8
B1502	YVKRQPAI	8
A3402	ASYLDCIR	8
A0201	IREEYPDR	8
B1502	MDKISLVM	8
B4002	KDFSPEAL	8
B1801	VEKSAYEF	8
B0801	DAYTKKEL	8
B5101	VPFSVPKI	8
B4901	SEIGTKQI	8
B1502	NLFCKYIY	8
B5101	LPFTMKKI	8
A3303	EYMEEVRR	8
C0501	IFDLTSHL	8
C0501	KTDGSPVM	8
B3503	VPAPNFAM	8
B1502	VLDMHGFL	8
B5101	KVEEDIIT	8
B1502	VDPYEVSY	8
A2402	VYSRTFTW	8
B4002	GEKLDKKL	8
B4002	IERYPEETL	9
B2705	KRLENIVSK	9
B0702	VPLPRLLEV	9
C1202	FVVAVGAEY	9
C0102	NVPSPNAPL	9
B5701	IALPPIAKW	9
A3201	SLSTFQQMW	9
A6801	YGSSIQALR	9
B2709	GRYQVSWSL	9
B0702	KPSSTTPRL	9
C0802	IIDDVMKEL	9
C1202	FIRDEVTWL	9
A0203	YVSKYINYI	9
C0401	FFSPMLGEF	9
A1101	STANIDDLK	9
B4002	NEVEQRHTL	9
B1402	DEATRLMAL	9
B2705	IRNSFQPLI	9
C1502	RSFQVALHI	9
A6901	ETLTMLYQV	9
B5802	KSYLRCITF	9
C1202	IVAEPGAVL	9
C1402	SFPEVFTTY	9
B0801	EIFDKIHSL	9
A0201	FQDEINWRL	9
A2402	KWPETPLLL	9
B2709	KFDDIRIYF	9
C1502	RVNPVTLET	9
B0702	FFDPSLLHL	9
C0302	SVPAFASSL	9
A0201	SLIGHLQTL	9
B4002	RELEDKKKI	9
A0201	SLAEFVQSL	9
A0201	TLWVDPYEV	9
A3001	KTRIIDVVY	9
A0201	LLPEYLPYA	9
C0501	VVDSEPVRF	9
A0205	RVPESIKNA	9
B0702	SPASRAPHL	9
A3303	DIYNHRFHR	9
A3402	ETIPSFTGR	9
B2705	TDLLRSVVT	9
B4002	AETDHLFDL	9
B4002	LERNITIKL	9
B0702	SPKFSELVM	9
A1101	GSSAINILK	9
A0201	ALIGQCIHI	9
B3501	MPVAQQPVY	9
A0211	VVCGLIFRL	9
C1202	YAKPPSHHV	9
B2705	ARLQTALLV	9
A0201	HLLPTEQRI	9
B4002	LDVVLPVRL	9
A1102	ASSSVSISH	9
B4901	GEKTAGINV	9
C0602	FRIEYEPLV	9
A0201	TLIEDILGV	9
A2902	GIFASRLYY	9
C0401	VYDVVELKF	9
C0102	RGPGPRSSL	9
B0702	SPRGAGWLF	9
B4002	VEKEFEPLL	9
A3301	VFQERNYPR	9
A0101	LTEQDLQLY	9
A0202	YLADLFKHL	9
B4002	KEQDVEKEL	9
C0304	MAFNKFNVL	9
C1202	NAPSRKSVL	9
A3401	VAPVTHVSV	9
B1502	SPYTEETSY	9
A0205	HVIEKMHHV	9
C1502	RIYPKGQRL	9
B1501	NQIPFIIQY	9
B5401	HPASVIFTV	9
A0101	QTESQQIRY	9
B1501	IIHDFPQFY	9
B1501	SQFITVASF	9
B3802	QHVIDDLSL	9
B1801	LELGDMVEY	9
B0704	RPHAPGRPA	9
B3501	NATGPDLEF	9
C0802	KNDDFMNAL	9
C0501	HTEEKPFEV	9
A2402	NPASHSYVL	9
C0802	IQDDAVHTL	9
B4002	MLDPLEVHL	9
A0201	SVYSRVIQV	9
B5101	MAREYREKI	9
A0201	ALSPINIQL	9
B4501	QESQSRLEA	9
A6802	EVAELFQRL	9
A2402	SYLAQHLRI	9
A0201	LLIGSLEQA	9
B4001	SESGSFLQL	9
B3501	KPIESFNEY	9
C0401	LYDNDIYFI	9
B0702	RPTTLFETM	9
A3401	DPVTSVGKR	9
B2708	GRSCIILEF	9
B1302	GQSYVVNRV	9
C1502	KVIVRFLTV	9
B1501	ALALAVTKY	9
B4901	KEHNSKLTI	9
B1501	EQRNLQVEY	9
A2402	AYVHMVTHF	9
A3401	TVVGTSRLR	9
A0201	FLNEIQQSI	9
A0201	RMFPGEVAL	9
A1101	VVMRDPNTK	9
B1502	LPLNSVYVY	9
B4402	AEDKKGHLI	9
C0802	ATDYGMKSI	9
B3508	MPLEDMNEF	9
B2705	RQFPTAFEF	9
B1501	IQVPIPDVY	9
B4403	KEGYIPSNY	9
C1502	KLPSNLPQL	9
B4403	EELIFHCGF	9
B5101	DASPVQAVF	9
B5701	FAFLSGYMW	9
B0702	TPRDTTMTF	9
C0501	TADHGPPRL	9
A0201	FLDGDELTL	9
A0201	ILWSEAIFL	9
B4002	VEKIDFDSV	9
B0702	RPKYYGREF	9
B5801	GTTTLAFKF	9
A2402	TYFSTPLLL	9
A0101	SSDPQAQKY	9
A0101	KTDLDLQQY	9
A2402	KYLEHPLLL	9
B2705	QRSVILHLL	9
B0702	APLGGTPTL	9
A6802	ETFSSYISV	9
A0201	ALAQRLLEV	9
A2902	SYTGQSQLY	9
B2701	QRLTDIFRR	9
A1101	VTLGVISLL	9
A0204	RLVPFLVEL	9
A0301	SLMHSFILK	9
A1101	ASSYIAHLR	9
A2902	RMSSHHYDY	9
A1101	RTIFPLFMK	9
A2902	NVMRKFHGY	9
B1502	NLKKSDRYY	9
A2406	SQMKSYQSF	9
A0201	FVLPVATQI	9
B0702	HPRYLIPEL	9
C0802	SSDVRNSAL	9
C0202	FANGHVNSV	9
A0205	GQIDLLERL	9
C1403	YYQLMKTAL	9
A3402	SAVQGPPER	9
A2402	KYCQVIRVI	9
A0201	VMAPRTLVL	9
A0201	ALDIMIPMV	9
B5108	IPNGSSITV	9
B0702	KPLIKDLSL	9
A2402	FYLGTIKKI	9
B1302	KLFGMIITI	9
C0602	FRKPQRSFF	9
A3002	KMKGDYYRY	9
B1502	HLHPIQTSF	9
A0201	LLGPNGPAV	9
C0802	ASDIAMTEL	9
A0201	ALSKTIAAL	9
A0201	AQAKGLIQV	9
A0201	ALNEQIARL	9
A1101	ATDKTFVEK	9
B5101	SAAEIYNEV	9
B0801	KLKEKSQQL	9
B0801	RIKQKMKEL	9
B5101	PSEIVGKRI	9
C0304	LAVEYVDSL	9
B1503	GQKENVVVY	9
B5101	DAGGHNVTI	9
B2705	QRIQNVNVK	9
A6601	DVYQAVSKR	9
A7401	RTRLAAWAR	9
C1701	HAIYWPAFL	9
A0205	FQREAIENA	9
B2708	IRMPSLPSY	9
B1501	GQLGLLARY	9
B4402	SEDGLLKLW	9
B4101	TEDDRKLAA	9
B3507	FPRHIEPEL	9
C0303	YAYFNFPEL	9
A2402	NWDTSGSEL	9
B5703	ILKGFDPLL	9
B0702	SPGPSRPGL	9
B5701	ITFHDHALM	9
B5701	VMAPRTLLL	9
C1502	ATMKDFTSL	9
A1101	NTMQQFLQK	9
A0204	MLGLRPPLL	9
C1203	VAYGAAVQA	9
B0702	APRKKSPDL	9
B5703	RTHPVEIFY	9
A1101	GQYGNPLNK	9
C0202	VAVGRALYY	9
B5701	TSKQIMWFW	9
A2402	SVPVSLQTL	9
A0101	ETELDGLRY	9
A0101	QTESQQIRY	9
A0201	VTIAQGGVL	9
B4901	LELIVNNKV	9
B5201	AMYFIQQKV	9
B1501	TQKTISLDY	9
A1102	ATDPNILGR	9
A1101	SQNPRFYHK	9
A0201	ALLAGMHTL	9
B5701	KTMTDTYLL	9
B4002	VETPPMVVV	9
B4403	AEDELFNRY	9
A3101	YLTVAAVFR	9
A3001	VVLKGRPCK	9
A0201	QLLDQVEQI	9
A2402	VMAPRTLVL	9
A2402	NYIKSLSSF	9
C1202	YSKLPGVSL	9
A6601	DVYPEIIER	9
B4002	KDLGYPFAL	9
A6601	DSYFGGRLR	9
B3501	SPISQKIIY	9
A1102	GSLGFTVTK	9
B1502	VLIDVGTGY	9
B4403	AEQDLIREL	9
B4402	AEEHPKKAF	9
B5701	ASLQNRIDW	9
C1403	VYFASLLTV	9
A0101	DTDHYFLRY	9
B1801	FELECPVKY	9
A0101	LTDRLASLY	9
A0201	GLLEIVTSV	9
B2709	IRWGFIPLV	9
B4002	AEYEKTIAQ	9
C0202	YSKNNIPYF	9
A1101	ASYGVSKGK	9
B1501	RTIQAHEGF	9
A2902	FIMINPLEY	9
B4002	HELPDVSEF	9
A0204	AMLPSITNV	9
C1202	YGAQASMGL	9
C0401	SYDVFQLEF	9
B1801	DEMNILATY	9
A0201	FLDGNEMTL	9
B1501	GQRKPATSY	9
B2709	SRLGLPLLL	9
B0702	FPSMPSPRL	9
B3501	RPVPLEQTY	9
A3201	RTFNNIMNF	9
B4901	WEASRIPLL	9
B5703	ISPSRTEAL	9
C0702	KYMDVQFDF	9
C0802	FTDGITNKL	9
B5101	LPGPILQSI	9
B1501	GQVKLIQGF	9
A0201	AVNVGVTAY	9
B3501	DPVTLNVLY	9
B4001	AETEPIVKM	9
A1101	VVQEVVDGK	9
A0101	RYDEMVESM	9
A0101	YTDSYTDTY	9
B1502	HEVTSQTSH	9
B5701	KAFRLHIQF	9
A0201	LMISENVKL	9
B5401	HPLNIVPPP	9
A2402	QYPVIIHLI	9
A0201	KIIKDFYLL	9
A0101	AADLNLVLY	9
A2608	EVTARAITY	9
B0702	YFNYTVKVL	9
B5701	KSKYQTDLY	9
A0201	RALPSIILL	9
B4901	AEMANILVI	9
B1501	ISKQLSEEY	9
C0304	LSVAPQQSL	9
B1502	LQYSGKTTF	9
B1301	REDKVHLKL	9
A1101	SSNSYAIKK	9
B4002	AEELLRIGL	9
A0205	FINQDNNTL	9
B5701	AVKALNEMW	9
B0702	KPVSSNNSL	9
C1202	KINEARENY	9
B0801	DLRKQVEEL	9
B5101	FPTEQINEI	9
C0701	SRFSNVYHL	9
B1302	KLFIGGLNV	9
C0304	TAISLFYEL	9
B2701	TRHNVYFTL	9
B3501	EPSFITESY	9
B1502	TVRDYEHQF	9
B4002	SEASSSVSI	9
A0203	ALRVFVESV	9
B1501	YLSLPHLKF	9
A0201	VLMDHILNL	9
A2407	AYLHSHALI	9
B4402	SEIGQKQKL	9
A0201	IADSSTQNL	9
B5701	LIRELFPTW	9
A1101	ASASSSVYY	9
B1301	RLMKEKQRL	9
A1101	KVFGGTVHK	9
B4002	SELGHLEQL	9
A0201	NLNEKDYEL	9
B3701	RENIATHHL	9
B4402	EEASIYSRW	9
B1402	ENLLRTIEL	9
B0702	APVSPHSTF	9
A0201	FLNSEHKEI	9
B2705	GRFFLSSGL	9
C0702	YYPQQAIVF	9
A2902	IVLPYFIQF	9
C1202	AANPISGHY	9
B1502	HLVESTNEM	9
B4002	SEDPSHPSM	9
B1801	TETQVKIWF	9
C0401	VFDWIEANL	9
B5001	AERDFIHTA	9
A0301	STNPKAALK	9
B2705	QRLEGIVNK	9
A6802	EVMEHRFFL	9
C0401	YFDLLGELM	9
B5401	SAFGYFITA	9
B1502	SQTKPGGLF	9
B0702	YPKRPLLGL	9
A0201	SADTFTRNL	9
A0203	LMKQYIEFV	9
A3402	EVLAWMILH	9
B1402	DRIIRGNQL	9
B4201	KPFYVNVEF	9
A2402	VYDPLSKRW	9
A0207	FLDPDMYSL	9
A0201	RTVEKTWKL	9
B0801	LPATRGYAL	9
B1801	DEFPLCGHM	9
B2709	YRDENSQLV	9
C0401	RFDEAYIYM	9
B4901	LEAAIPERV	9
B5703	KACFLYFKL	9
B1517	HTYQSPLLY	9
A2902	MYVHAYTLY	9
A6601	AVISGVGTR	9
C1402	LFEGRRIEF	9
A2902	YFEDQPLLY	9
B1301	KQFKYGNQL	9
B4402	KEEKRNPQI	9
B5101	VAPFFKSYI	9
A0201	LLAEELHRA	9
B4002	GEPEPTPVV	9
A0201	SLTEQVHSL	9
A0201	HLLANSPKV	9
A0101	ALDARPSLY	9
B4002	NEMFPSAIL	9
B5801	KAIKELEEW	9
B2705	SRVDVYTTH	9
A0201	ALKPDLVNV	9
A6801	EASVLHNLK	9
B4901	KEVQTVTSI	9
B0704	SPQDKRTLL	9
A2402	PYLFHVVTF	9
B5801	KTDAVLWQW	9
B3503	FTDEESRVF	9
A0101	SLDSDYFKY	9
A0301	KLRQPFFQK	9
A0201	ALLDRIVSV	9
B0801	NLKEKIKEL	9
B2705	SRFIKAYKK	9
B4901	GEFPYLGRL	9
B2705	EFDNAGAMM	9
B1501	FAKMLDHEY	9
B5701	KSIHIVVTM	9
B5801	LAQRVLLTW	9
B2705	GRDLTDYLM	9
B5701	YSDAPRGTW	9
C1202	FTKWVNSHL	9
A0205	NVIDNLIVA	9
C0302	LAQQYYLVY	9
A0201	LLSEVLAHL	9
A0301	SLSVPSVSK	9
B0702	APFSKVITF	9
C0801	FIDGHFVEM	9
B4402	SEEEIREAF	9
B5101	YAYTGTVFI	9
A0201	GMLDLVKKV	9
A0201	SLIERDLKL	9
B4402	AEFAISIKY	9
B1502	DLYAKDKRF	9
A1101	ALYSGVHKK	9
B4403	SESRIFNEL	9
A0205	IINELCHRL	9
A0101	TSDSTVYDY	9
C0304	MANGAVIHL	9
A0201	SLQEKPMEI	9
A0205	YQTQLIQRV	9
A1101	ASSKLAIMK	9
A0201	SMLTLPLSL	9
A3401	MPRQPSATR	9
B5801	KAALELEMW	9
A6802	ETIEIETQV	9
B5701	RTYEHEAMW	9
B2705	VRDALKTEF	9
B1402	DETVRVVAL	9
B4402	LEQGHTRQW	9
C1402	MFPLVKSAL	9
C0702	MKPLVVFVL	9
B0704	SPLLKQYIL	9
B3501	VPLQRVDVM	9
B2704	GRYMIGVTY	9
A3301	EVFDKFSNK	9
A3402	SVWDCVIFH	9
A0201	FIWPMLIHI	9
A0201	ALQEMVHQV	9
A1101	ATFTNVFGK	9
B4403	NELVSTHGY	9
B0702	SPRYIFTML	9
B1502	DQSPFSPQF	9
B1501	VQTSIATAY	9
B1502	FLMHPEELF	9
B2705	KRFGLNIDR	9
B1501	NQKPPSAEF	9
B1502	ELKFPNISY	9
C1601	FAHPYQYEL	9
B4001	GEVFNATKF	9
C0403	VGDGYVVHL	9
A0201	KLFEDELTL	9
A1101	VVMRDPQTK	9
A1101	SSLSLFFRK	9
C0202	EDKYEEEIK	9
B2705	RRKDFQYEA	9
B5101	YPHITFSTV	9
B4002	HEYLKAFKV	9
B4403	GEEPVAGVW	9
B1501	RQFMAETQF	9
A0101	SSAFSQLIY	9
B0702	NPRPTAQDL	9
B1501	ASQKGMSVY	9
A0201	SVIEQIVYV	9
A2402	YYNVLWEKL	9
B3901	THDEAVQAL	9
C1601	MSSPLSKEL	9
B3802	AHDEYLQLL	9
B1502	HAGPPHNEY	9
B3901	EHVFWVVSL	9
C0304	FLDKNDHSL	9
A0301	RLTTPVFGK	9
A3001	RTRVQKVQV	9
B5401	VPMTPLRTV	9
A2902	AVVGIGLVY	9
C1203	YAKDDPLEF	9
B5701	VSRAAVEVF	9
A6802	ETSSVAHAL	9
B3501	LPDTLKVTY	9
B5101	YPYEHSYGL	9
B1501	GQNPFELAF	9
C0501	VSDENSKRL	9
A0207	HLPPTFHAV	9
A7401	SLGSNTYNR	9
B1302	RVAPEQQMI	9
A0201	MVMETIEKI	9
A0203	TLKRTIEAL	9
B5101	DPYEVSYRI	9
A0101	LTDFQKAVY	9
B4002	IEIDSPYEI	9
B4403	AEINNIIKI	9
A0101	ILDTYLGKY	9
B1801	DETQMISSL	9
A3001	RVKTVTFEY	9
A0207	KIDGVEDML	9
A1102	TILEKFKEK	9
B1501	FVKDEKTRF	9
C0602	VRALSIQRL	9
A0201	ILDKKVEKV	9
A0101	ATEYKNEEY	9
B1302	RLHEKVNII	9
B4901	YEDGWLIKM	9
B2705	KRMSGMIRL	9
B4002	KDAALATAL	9
B0702	FPNAIEHTL	9
A0201	ALQEMVHQV	9
B0702	MIRAAPPPL	9
A0101	YSEKIVDMY	9
B0702	RPRPTKTSF	9
A0202	ILSEIKEAV	9
B4403	SEEDARKNF	9
A0206	AILELDEHL	9
B1502	MLLDPVRSY	9
B4002	GEFVDDYTV	9
C1203	HSAPFSWET	9
B3801	SHDERFIRL	9
A6802	VSFELFADK	9
A2902	IQFSMKLLY	9
B2705	IRYPDSHQL	9
B1501	RQYTEISQL	9
B4901	LENPAFMLL	9
A0201	NGCEVKNRK	9
B0702	HPRQEQIAL	9
B4403	AEARLVVKL	9
C0304	YSIGPNSKL	9
C1502	RSIPTMLSV	9
A0207	KILPVMVTL	9
A2407	EFKEAFSLF	9
A0201	ALQEMVHQV	9
C1402	VFIIPGSVL	9
A0101	LSDPGSGLY	9
A0205	AVINSLEKA	9
A3101	ITQRELVSR	9
B4402	TEAGVQKQW	9
B0702	TPAKVQLML	9
B4002	HEDLLNITL	9
C0302	IAFDPRSAY	9
B4403	EEASIYSRW	9
B5301	SVIDSDEKW	9
B2702	LRTISVILF	9
A0201	GLLDRIMQL	9
B5701	YCKKIHAQW	9
A1102	KIIAPPERK	9
C0401	YCDERITEL	9
A7401	KLFQAPCQR	9
B1302	LLFPESIRV	9
C0802	YVDPVNKVL	9
A0201	GLSPALTAV	9
A2902	YGFQEQLLY	9
B2705	GRHVKTYEV	9
B5101	LPLNTNIRL	9
B4403	SEAQSSPQF	9
B1301	QLLGLHEQL	9
B1501	EQIQILAKY	9
B5502	HPQRQNVAV	9
A2402	STDSRPVSV	9
A0101	SSELFTLTY	9
C1202	FAGKVTTAS	9
B1501	AQIKEMVEL	9
A0201	TLSKIVPHI	9
A0201	ALYAVIEKA	9
B4002	REEEKVSAV	9
A0201	KLQDGLLHI	9
C0701	RRLDLVHTA	9
A2902	LSTALSLLY	9
A0101	YLEETSIRY	9
A2902	ATADVVILY	9
B4901	REAEFTKSI	9
A2301	RFMDGHITF	9
B4002	KESEVFYEL	9
B1502	NVADVVIKF	9
A6802	ETFNHANGL	9
A6802	NSSQVVVAV	9
B4403	TELERAFGY	9
B3507	LPSDHSVKY	9
B0801	EAKQRLQQL	9
B5701	ITDFHPDTW	9
A1101	ASLTAALAK	9
A0201	SLTAIQIGL	9
A0201	GLAPTVPQT	9
C0303	RTVDLFPVL	9
A1102	ATLEETLVK	9
A0201	VLLESEQFL	9
A1101	ATQDPQIEK	9
C1502	KVLNWFSEL	9
B4402	EEVKLIKKM	9
A0201	MLQDSIHVV	9
A2902	SFDLLPREF	9
A2902	VTFEKQWFY	9
B5703	KTSENTAEF	9
A0201	LSSQVVLWV	9
B5701	KANDLDVRW	9
B1301	RVYEFLDKL	9
B0801	HSRAYQQAL	9
A2902	KEELGFFQY	9
A1101	SVLNLVIVK	9
A0101	LREEGGFEY	9
B1801	HEIAHNAAF	9
B5001	REIFFPETA	9
B3501	FPHSAHQKY	9
B4001	IEASEISAL	9
B4002	SEIDQINKV	9
A6802	NTTDIFQTV	9
B5701	IVKKCLELF	9
C1502	RAATFPLQV	9
B4901	FERPQYAEI	9
A0201	ALDAQLRQA	9
A0201	TLLSNIQGV	9
A1101	STHGTFLNK	9
A2902	LIGTCLILY	9
A1101	GTSELLLAK	9
A0201	KVIEINPYL	9
C1202	AAKDKYREL	9
B3801	EHDPQYAVI	9
B1502	EAVDIRQIY	9
B5801	RILQEVITW	9
B1501	LQPEDIATY	9
A0201	TAGKIFQCF	9
B1502	MQLPNGVTY	9
A0204	NLNQFLPEL	9
A1101	QVSNWFGNK	9
C0102	SAPGPSQSL	9
A3402	ESLSSMPGK	9
A0201	GLMADPMKV	9
B0702	VPRPVLRAL	9
B2705	QRFPKILVL	9
B5501	RPMKVGHVT	9
B0702	APNPAKATV	9
A0201	SLAEGLRTV	9
A0101	TSDYVSQSY	9
A2902	LTHSLVLHY	9
A6802	EIAAVIETV	9
B4002	TEVQAARAL	9
B3503	LPNIEERIM	9
B1502	LQFASTAKY	9
C0704	SRSHSIFTV	9
A0204	VLASPWLIL	9
B4201	KPTGTPKAL	9
B2701	HRSKNKWKF	9
A0201	SLLQTLYKV	9
A0201	FSTPHGLEV	9
A0101	VTDSIRDEY	9
A6801	ETFSGVYKK	9
B3801	THDQMIDLL	9
A3303	DNNPLAVNR	9
A0101	MADENKNEY	9
A2402	QYTQALEKF	9
A1101	SNNEPSEKK	9
B5101	DALKVTFLI	9
A0201	ALASISHVA	9
B1502	FLKVAGMQY	9
A2902	YANSSTLYY	9
A3303	YSLGSIYTR	9
B1502	DLNQAFKEM	9
C1601	FAAEGCRSL	9
B5101	VALSNMNVI	9
B4002	QEIDGQALL	9
A1101	SSNLPVNNK	9
A2501	DTPEEIARW	9
A3303	EGKYIFKER	9
A1101	GTMEWIMIK	9
B4601	SSHLVLVTF	9
B4002	QERDVVIRL	9
B4001	GELESTLEL	9
A0201	TIMKKVTSV	9
A1101	STNPKAALK	9
B1502	DQLGLPQTL	9
B3501	DAYTHLETF	9
A1101	ASFDKAKLK	9
A0201	IVAESLQQV	9
A0202	FLTEHNSNV	9
A2301	YYPRVEYGF	9
A1101	AQAESLRYK	9
A0101	FYDPTAGVV	9
C0102	VLPNPPQAV	9
B5401	VPIMPYPPA	9
B4103	GEGKPTPAL	9
B4403	FEYEYSQRW	9
A2402	EYLAHPSTL	9
A0201	GLIEIISNA	9
B2709	YRFLEFTTL	9
B2705	SRYLYTLVI	9
A0205	RMIGQICEV	9
B4403	EESFFILKY	9
A1101	VVPEPGQPL	9
A0101	HTETKTITY	9
B0702	APAVPALRL	9
B0702	LPHAPGVQM	9
A0201	LLQDLKQTL	9
B3503	HPNGNITEL	9
A6801	YPVGIFQKR	9
A0201	EQYSEKLAY	9
B0702	FPSVFINPI	9
B4002	AEKHGFRDL	9
C1203	QASPFVLRA	9
B1502	LPVPDPILL	9
A1101	SSAKPVIKK	9
A2301	PFVDHVFTF	9
A2402	PFYDKPMRI	9
C0302	VAYWRQAGL	9
C0602	SIPGGYNAL	9
A0207	VLYDPVVGC	9
A3303	ESSKPPILR	9
B5101	TGRPGWLTV	9
A0201	VPREPPVSL	9
A0201	GQAQAVPYV	9
A0211	NLYPFVKTV	9
B0702	EPCNGRTAL	9
C0702	AYFPYFITY	9
B4403	NENPNVLEW	9
A2402	AYSGVPMTI	9
A0201	KVLGIVVGV	9
B1501	QQVPVNQVF	9
B1502	SQLVAGVAF	9
A2402	AYTLLLHTW	9
A6802	EAADVAQKV	9
B4002	AESVGRIMP	9
B5101	ELYRQSLEI	9
A3303	STVARIQFR	9
B2705	HRFHGQFLL	9
C1601	IAAIRGFLV	9
A0205	IQVQVFEKL	9
A3201	APKTTRVTY	9
B2709	GRYQVSWSL	9
C1601	AAANAIRVY	9
A0201	YLYVDKNFI	9
B1502	YLMEAIRLY	9
B3508	NISPGAVQF	9
C1202	VAMKFAQVF	9
B1302	RLFDEPQLA	9
A0101	DTDYRSMEY	9
A0201	MIAQTVTAV	9
A2402	VPPPPPPPP	9
B5301	NPINTFTKF	9
B4002	AEVEHVVNA	9
B4002	AETQQPPAA	9
C0401	LFDVLHEPF	9
B1302	GQLAEHESI	9
A0205	AQSATLNFL	9
B4901	EAGPGRALV	9
B1501	KLYPWIHQF	9
A0201	KVQEKVHSV	9
A0201	NLLEIAPHL	9
B4402	SEDPDQQYL	9
A6801	TTASVVIIR	9
B4901	GEAPALVAV	9
C1601	HAVGPSTAM	9
B4403	EEQELEKSM	9
B5101	DAYINLGNV	9
A0201	SLSDRDSYL	9
B4403	AEITKEQRL	9
A0203	TLAEHQQLI	9
A2501	EVVISGSTW	9
A0207	KVDKLYAGL	9
A0201	ILHDRLYYL	9
B1501	VEKALQAAY	9
B1302	KQFVSQELV	9
A0201	IILGGVKAV	9
A0201	KLIGQVHEV	9
A0201	LGETGIWQL	9
B4002	EEREPTPVL	9
B4901	FEDEKPALL	9
B1801	DERLVYTSF	9
C0401	VFDIHVIDF	9
A2301	KYMDVQFDF	9
A3303	ESRAPQILR	9
B3501	EAQPIVTKY	9
A6802	EVSFVIHNL	9
A2301	KYIADFSLF	9
B5001	FEQEMATAA	9
B5101	LPKTHIEQI	9
B0702	LPLPNFSSL	9
B1501	GVKVGLTNY	9
B1502	DIVLHDTYY	9
A1102	ALFDGVVSK	9
A0101	STEERHLLY	9
B0702	APRVLQQTL	9
A0201	ALFQRPPLI	9
B5801	MTNGFHMTW	9
B1502	DMHRMAAAF	9
B1502	PDDSLEPFF	9
C0501	FIDPKKIKV	9
A6901	EAFHYIFNV	9
C1502	ANTALPLAL	9
B4402	EESILSRNY	9
A2301	GVQYLNEIK	9
A2402	HYPPVQVLF	9
A3401	NIQKITKSM	9
A0205	QTIQEIRHL	9
C0401	FNDPNAKEM	9
A2402	SYANYFIRL	9
B1501	VQREYNLNF	9
B2705	ARLGITMKA	9
A3201	RTYKQRFLF	9
C0304	SAVGHVFSL	9
B1801	NEADRTLIY	9
B4001	GETNDFELL	9
B3503	TPSGPDRPL	9
A6802	ETFPANIQV	9
A0204	ILEPSLYTV	9
C1202	MAKDVIEEH	9
A0207	VIPGMFKEV	9
B1501	TQIRVVNAF	9
A0207	TLDDKKVYL	9
A0101	LTDRLASLY	9
A1102	ETMNIFLEK	9
B5701	VTALAARTW	9
C1402	TFRNSAEAF	9
B2709	IRAGKPYQL	9
B0702	APARPGPAA	9
C1202	FAYLGRLAH	9
A0101	TDKFKTDFY	9
A0201	YLSKCTLAV	9
A0201	FIYDLFEHV	9
A0101	TLDTIKQYY	9
B5701	TLKNKYLDW	9
A1101	RVFPWFSVK	9
A2402	VYPLMKEYF	9
A0205	QIAAIAQEL	9
A0301	HIHKSLIGK	9
B2705	GRLPRTYRL	9
A6802	ETFSSVSQL	9
A0301	ALYSVPRNH	9
C1202	AAPVATGAV	9
A6802	EAFHYIFNV	9
A0205	SVSHITQHL	9
B1510	MHSNAIAAM	9
A1101	SVLKKTEQK	9
B1502	HMKIIDETM	9
B3501	IPAPTDLKF	9
B5401	FPTLKFFPA	9
B2704	KRRMWPLAF	9
B3802	SHAPSFNFL	9
A3402	TTTEVNMAR	9
A0201	KLKEEITQL	9
B1503	RKLDQVSQF	9
A3402	SVLDSFLKY	9
C0501	AAEKKVVKI	9
B0801	DMKAKQEAL	9
C0202	YSSGHNRLY	9
C0802	FVDVSSVPL	9
B2708	NRLDYHISV	9
A0201	SLFDHIYTT	9
B2705	SRIFILAHF	9
A3402	TAADSFEFK	9
B1501	RQCPLKVSY	9
B5101	DAYRALQKL	9
A0201	ALWKKMEGV	9
A0201	GLQQKNVEV	9
B0702	MPKMDQDSL	9
A0201	TVMGKIFAV	9
A3303	ESKGLGYVR	9
B2705	SRSDSNFQV	9
A0101	NLDKNTVGY	9
B4002	VEKGHFAEL	9
A0207	GLDESKAKL	9
B1501	VLKIELETY	9
C0401	TSDGRPAWM	9
B5801	VSSEIKEKF	9
C0401	MVDGKPVNL	9
B3901	YHAGLASGL	9
A2402	TYGVSFFLV	9
A0201	VLFTGVKEV	9
B3802	EHTEVLQLL	9
A1101	KSADPLKSK	9
B4002	RDIKIVKKL	9
B1502	HMAYPFLVL	9
A6901	EVIKELAQI	9
B4403	EEITFAPTY	9
A0101	LSERYAELY	9
C0801	AAAALHPAL	9
B0702	APQPSVTGL	9
C0302	FGFVRFTEY	9
C0102	SVPLAATSM	9
B1501	GQYQFDVKY	9
C1601	SQRGYYLTL	9
C0704	RSTDTVFHM	9
A0301	RVDGRMLHY	9
A3303	EYLPTLWVK	9
A0101	FSSIREEEY	9
A0204	ALLAKILQI	9
B5703	KVVGKDYLL	9
C1202	YVTTSTRTY	9
A6601	STNNPSELR	9
B1501	IQIMGGMGF	9
B2705	SRGKQDFLK	9
A6801	TSAEGAHLR	9
B5701	VTQEFTQYW	9
B3501	SPEDIKKAY	9
A0201	FLSNDTVQL	9
A0201	GHTLLALAT	9
A2902	AVYPVFLFY	9
B3802	SHDFLEIRF	9
B5301	SPVDIFAKI	9
B5701	KTVRLWDMF	9
B1503	KLYQEIISY	9
B4402	QENLKPKQF	9
A0205	ILSGVVTKM	9
A0205	QVAERVEAL	9
A3303	EVQPAYATR	9
B3802	NHDEAIALL	9
B0801	DIIYKKIAL	9
B4402	TEANVVRKF	9
A1101	STYKEAFRK	9
C0704	FRQDFHSEM	9
A0201	GTIGLIHAV	9
B5801	KSFVKVYNY	9
A1101	ATFYGPVKK	9
A2402	SYRIIYNLF	9
B1302	GLLDLPFRV	9
C0303	YVSPRILTA	9
B2709	KRWGPNYNL	9
B5601	VPYGVGKAA	9
A3002	KFIAIKNKY	9
C0802	NADGKIISL	9
B4006	KEFIKIVEA	9
A3303	EFGKIFTQR	9
A1101	NVYEVVNPK	9
B5703	MAHQVQELF	9
C1202	QYPNFAGPH	9
B1501	GQKIFYVNY	9
B1501	KQKEQQQMM	9
A0201	RIADLSYTV	9
C0403	SMDPLPVFL	9
C0202	SVSKSVRFY	9
B1502	MVSGSIQVL	9
A1101	GTLDYILQR	9
B1501	QQIHVVSQF	9
A0201	VLLGHIFYV	9
B2705	VRSGYYKVL	9
A0202	FLSLIGEKV	9
B4002	REKMTQIMF	9
A0204	YTFSEPFHL	9
B4002	KEEELQAAL	9
C1601	FIMGKTIEF	9
A1101	TVLGYFIGR	9
C0602	ILAEIARIL	9
B4002	HESGASIKI	9
B4901	SEIKTSIEV	9
B1502	TYDDATKTF	9
B4001	REYTLMELL	9
B0801	LPLARVKAL	9
A0201	FLKKQIPAI	9
A0201	FILPYIHKA	9
A2402	PYTGPFNLL	9
A3303	DISNVKIPK	9
B4901	AEITYGQKV	9
A0201	VLLDKIKNL	9
B4002	FEHGGLAKL	9
B1501	FQQFPEGLF	9
B4001	HEVPSGNSL	9
C0401	VFDTSIAQL	9
B5201	VSAPPMPSV	9
A0207	QLEGFFLHL	9
A1101	HTDLPSPLK	9
B5101	HAFWGGSVV	9
A0101	DSDMQTLVY	9
B7301	NRHMSLLTA	9
B1402	DRYLNIVHA	9
B0702	FYPPKVELF	9
C0202	LAIAKELKY	9
B1801	VESELLHTY	9
B0702	IPKALQKAL	9
A6801	QITAVIVNR	9
B2707	RRFKWAIEL	9
B5801	IALPPIAKW	9
A0201	ALRVFVESV	9
A0101	STEERHLLY	9
A2402	QYSPLLAAF	9
B0702	FPEHIFPAL	9
A0201	ALLKYIETL	9
A6801	DTHGSFVVR	9
B5001	TEKELLAVA	9
C0801	AAPDGTRNL	9
C1402	LFIDPAQEY	9
B1503	SHHLVARVY	9
C0304	TAVENMPSL	9
A2402	IFAPKVPTL	9
A6802	MTTAILERL	9
A0201	ALAQRLLEV	9
C0802	LSDEAYRSL	9
B0702	YPQKIKAEL	9
A0301	GVADKILKK	9
B5801	YYDEKVVKL	9
B5701	HIAKLQELW	9
B1501	TLHGLQQYY	9
A0101	ATDLTREVY	9
C0401	HFDQMFQRF	9
B1510	NHAEKPVTL	9
A2902	LILEEILAY	9
A0201	GLIGQLDEV	9
C1601	YAIFRILLY	9
B4901	IEGPSKAEI	9
A0201	SLLRVGWSV	9
A0201	YQAYHMESV	9
B1502	MVRDENLKF	9
B5701	SATRTLHEW	9
B1501	FQNALLVRY	9
A0207	LLPESIPFL	9
C0801	AADLGSPSL	9
B2705	LQKKLNINI	9
B3503	FPAGIFVRL	9
A6801	EVTTTVLVR	9
B5703	KSGDLLVRF	9
B1302	QQDWVVQRI	9
A0201	KLSLVAAML	9
B5501	TPYRPPAAA	9
A2902	GALETLLRY	9
B5701	SEIKASLKW	9
B2705	SRFSNVYHL	9
A2902	IYYYPSFHY	9
A1101	HIGYDDSAK	9
B3501	FPEEDKKTY	9
B0702	KPFETIILL	9
B5701	KATDILPKW	9
B4002	KEIEDFDSL	9
B2705	ARDRALEGR	9
A6801	NTVTPAVGR	9
B5703	ASPPSPARW	9
B5101	HPMPRVNEI	9
B0702	TPASPNREL	9
B1501	AENISRVLY	9
B1502	TVRLPEFQF	9
[truncated: 1,002 more rows]

## Sheet: Table S1D
Table S1D. 7,860 self-distillation data from IEDB for PepConf model.
Allele	Peptide	IC50(nM)
A2601	ETIFTVLAL	7.7
A0206	FVGKTVWFV	8.76
A0201	IVWEKKSLV	2.09
A2601	ETTNWLWTF	5
A0206	SMWALVISV	0.79
A0201	LLFGYPVYV	2.6
A0301	IVFNLPVSK	2.2
A0202	NMLSTVLGV	5
A3201	SVNSFTLLI	2.63
A6802	FVFDRPLPV	1.47
B1517	WSIHAHHQW	1.9
A3101	WSLMYFHRR	0.548
A6802	FTASLFLHL	1
A0202	YMPYVFTLL	1.17
A0206	TIYSHLLLV	1
A0201	FIVVATAAV	7
A2403	IYLPIVHPF	2.3
A2402	SLYPNVCIF	0.9
A0201	ALMGAVTSL	2.1
B4013	SMFERDFHF	2.8
A0212	ALKEAIEMV	4
A0203	SIVCIVAAV	2.82
A0201	TVIYRGVNF	6.5
A0206	YLCFLAFLL	3.6
A0301	FMWAHPGKK	6
A2402	SQLDLSGWF	3
A6802	ETQHGTVLV	2.52
A3101	ALFDRPAFK	4.7
A0201	SQMTSTFIM	1.8
A0201	KISNTTFEV	1.9
A0201	LITCKAFGL	1.6
A0201	SLARGFPFV	1.23
A2402	VSSGKNIKR	7.4
A0203	FLPGQYMNI	0.1
A0202	YLVSIFLHL	6.7
A1101	VLKPSVIEE	1
B5101	IPIPSSWAF	2.6
A0203	FANSKFTLV	1.27
B1501	EAMDTISVF	0
B5101	IPIPSSWAF	2.3
A6802	IAVSVYGAI	7.83
A0301	WAMEKSSKY	6.2
A0201	GLLGSPVRA	1.8
A2402	EKEFLRYLL	0.8
B5801	RAIREYFQF	5
A2402	ALKKLIIDR	0.7
A1101	TVLDHILQK	0.9
A0201	IVRQRVIPV	2
A0206	AQFLYLYAL	0.35
A0203	FANNKFTLV	1.36
A0101	TLDGQQFYW	0.4
A0201	YLEPGPVTA	4.2
A0201	SIVCIVAAV	5.3
A2601	ETTNWLWTF	4.8
A0206	NVISKIYTL	1.75
A0202	FLTSLLILV	2.2
A0206	VLYCVHQEI	4.05
A0201	FVRTLFQQM	6
A0201	MLLALVALV	0.418
A0201	FLPKAAYAL	2.8
A0201	GILGLVFTL	2.03
A6801	STYGWNLVR	8.81
A0203	FTNSQIFNI	7.1
A0201	RTNFLIKFL	0.6
A0202	YLVAYQATV	1.5
A0201	KLLPQLPGV	1.7
A0201	GILGSLGLR	2.7
A0201	IITPIVFYR	0.8
A0201	YLFRIVSTV	1.2
A0201	MLLTFLTSL	1.6
A0301	SKRERQLAK	0.5
A2402	ETTQALQLF	0.3
B1517	FSLGQGVKF	1.9
A0201	GLVRLNAFL	1.7
A2402	TLAAMPEEE	1.5
A0203	SLPPNFSSL	3
A0201	VLNETTNWL	2
A0206	MLLTFLTSL	3.6
A6801	TTINFTRQR	5
A6802	SIVCIVAAV	0.552
A3301	FAVGLLFRR	0.338
A0202	LMIFISSFL	0.651
A2402	DYLTTYFTW	1
A0201	GLLTVCYVL	6
A0301	AQHSTTLFK	1.5
B1501	NMRDLIVTF	8.26
B1801	IEVKFHPIL	6
A0201	GILGFVFTL	2.3
A2402	LIWKVNPEI	0.5
A3101	KNKAWMVHR	1.18
A0301	AIFQSSMTK	10
C0602	YRATYSMAL	6.1
A6901	EINPFYQDV	7.6
A0201	FMVSSIDEL	1.1
A0203	ALLENIHRV	2
A0201	SVVIYDFLV	1.1
A6802	FTIAMWLLL	0.596
A2402	WHYPCTVNF	6.39
A0202	FVDGVPFVV	9.6
A0201	NIAEYIAGL	6.16
A0201	FTSSFYNYV	4.6
B1801	MEVGNTVAF	1
A2402	SADSFLLML	0.6
A0201	FLSSSALAV	2.5
A6801	ELIDVLKTR	0.485
B1517	FTNKLINGY	1.9
A0202	RLEARIAQL	7.7
A0201	RIPNSLHSL	1.6
A3101	RVMPVFAFK	1
A0212	CLGGLLTMV	1
A3301	MVSRLLLNR	8.31
A1101	QLCYCPASK	4.44
A3201	MMLKLLTEF	1.54
A0201	KVLSIMAFI	5.32
A0203	NIFMTLVPV	6.4
B3501	FVHSGFIYF	3
A0201	TLLYPLFNL	0.76
A0201	HMIAGVFFT	9.01
A0203	ALYKGFQFI	3.32
A0201	VMCGGSLYV	0.39
A0206	MIIMLIPTV	7.5
A0201	FVFRSPFIV	0.74
A3001	RVRNIIASI	0.103
A0301	MGFPSLATK	0
A0201	VGLITCKAF	1.5
A0211	NVWATHACV	0.1
A6801	DVFFIPPEK	3.62
A0203	MIIMLIPTV	4.4
A6801	AIFQSSMTK	2.4
A2402	QRWGGTCHI	0.8
B5701	STMPLVMAW	5.2
A0203	FIASAPQQL	4.39
A0201	YLFRIVSTV	1.23
A0203	FIASAPQQL	4.4
A3215	YVFAIPLPF	5.9
B1501	FVTLDGQQF	0.8
B0801	FIKNKIHLL	0.821
A0201	KLVALGINAV	2.5
A0201	SLVSKHWEL	2.72
B2720	RMFKRVFNM	0.2
C1203	VAANIVLTV	1
A3001	AVKDVTITK	2.16
A0201	YLISIFLHL	6.76
A0203	YNIDRLNAL	5.3
A0202	KVLSIMAFI	3.2
A0201	GLLRVISGV	0.205
A0202	FTIAMWLLL	2.81
A3201	LTLDIFYLF	4.4
A0206	YLISIFLHL	10
A2402	ALYDVVSTL	6.39
A1101	KSAGFPFNK	3.88
A0201	VGHMMVIFR	4.1
A2402	LMTHFFSIL	5.92
A0201	RLFSYNFTT	0.225
A0203	HLINKLLST	0.185
A0203	FLLGLLVHV	4.6
A0201	DLAEWVPRV	4.3
A3101	HTWQKQTQR	2.88
A0201	LLMGTLGIV	8
B5801	LGTIYGFIW	6.3
B5801	KQIQKVETW	4.77
B3501	MPLKKQILF	0.1
A3207	MQFPGSVGF	1.2
A0201	FLLAKLTDI	10
A8001	RVFYFAIFY	9.4
B3501	FPVSIPITA	1.7
A0201	FIALWIPDL	1.65
A0202	LLNESNIFL	2.5
A0201	NQDGLICGL	0.5
B1501	YMIERFISF	0.109
B3501	LPFEKSTVM	1.9
A0201	GILTVILGV	4.6
A0201	NCSSISIKL	2.1
A2402	SYINRTGTF	5.4
C1402	AFHHVAREL	1
B1501	ILLKMVTHF	1.72
A0201	NMLSTVLGV	4
A0301	FVRSSNLKF	1
A2403	WFQRIPLQW	0.3
A2902	MLHHYGIHY	1.5
B1517	KTFSAHNLF	1.1
A0202	FLAFLLFLV	1.81
A0201	KLLGQINLV	3
A3101	WTLMYFHRR	1.49
A0301	ITKGRISDR	0.4
B1503	SQIITLTAF	0.791
A0201	ILWENNIKL	2.7
A0202	QLMCQPILL	2.99
A3207	RVRWRNYAL	6
A0202	ILHCANFNV	0.21
A6802	EAAGIFMTA	0.37
A0202	FLFLAWIML	1.8
A0201	NLNVTTQSI	1
A0301	SLFRAVITK	2.7
A1101	QTNAMVTLR	1.1
A6801	FLALGFFLR	2.14
A6802	FTASLFLHL	1
A6802	FTNSQIFNI	0.227
A3101	SYWVRANFK	0.9
A0301	MLFTSTNDK	5.47
A0201	MQISTIGIR	1.1
A0211	GMRDVSFEL	1
A0201	GILGFVFTL	2.06
A0201	IIFWFSLEI	9
B2705	RRRWRRLTV	1.55
A0201	NLLLWPLYV	0.121
A0201	VMKLFTISV	8
A0217	LLMRTSWAL	2.61
B5801	RVLNLVENW	1.34
A0206	SLEATFIDV	10
A0203	FVDEFYAYL	2.62
A0250	FQYYGIDWV	0.1
A0201	LLIQGLKTV	2
A0201	SLAGGIIGV	0.56
A0201	GILGFVFTL	6
A2402	MDSRPQKIW	0.5
B3501	LPIRTTRHF	1.2
A0301	IYIEGLMHN	4.8
A0203	FLLNKEMYL	1.1
A2403	FVMPIFEQI	3.2
A0201	SIFGFQAEV	0.541
A0201	YLLFNHFSV	0.267
B4402	EEILGTVSW	3.19
A2402	LSSQMTSTF	0.6
A6802	FAAAFFPAV	2.7
B5801	ITWETPMIW	4.43
A0201	LILAKPKET	1.5
B3501	IPLTEEAEL	3.35
A3301	DLPVWLAYR	4
A3101	GVIRSIFAR	1.02
A0201	FRLMRTNFL	1
B1517	ITWETPMIW	1
B5301	NPKASTISW	2.12
A0201	YLIKLIEPV	1.3
B1501	FSIMIYFTF	0
B1501	VVTNSTLEV	0.9
A6823	MTYSHHACR	0.2
A2902	FTFWTFANY	0.5
A3101	SGCYIHFFR	0.297
B3901	TQFGVPFVL	0.3
A2402	VSSGKNIKR	1.3
A0201	FMTALVLSL	0.8
A0201	FIYGYLEPV	1
A0203	ILPDKIDGL	3.5
A0206	ILSCIFAFI	8.8
A6901	SVIDHIHYM	0.6
A0301	SILLSSLLK	8.01
A3201	SICEIVYSF	0.352
A0201	SLPPNFSSL	9.3
A0201	YLFGGFSTL	0.866
B3501	LMWASSGFF	0
A6901	ETIGLVRAL	0.6
A0201	ILNDEQLNL	0.7
B3501	IPLTEEAEL	1.898
A0201	GLLQFIVFL	0.05
A0201	FIISTLNKI	6.12
A0203	VMCGGSLYV	7.5
C1203	IAMESIVIW	1
B2705	LRNQSVFNF	1.44
B3501	MPYVFTLLF	0.59
A1101	ASLKNTISK	5.21
A0202	ILLAELEQL	6.5
A0202	LMIERFVSL	0.6
A0206	FIISTLNKI	5.84
A0206	NVISKIYTL	1.7
A0201	GILGFVFTL	1.7
A0202	VLFLQMMNV	1.8
B2705	RRIYDLIEL	2.3
A0201	ALLGAWPAV	2.5
A0201	ITDQVPFSV	2.75
A0201	TQWSLFFFV	0.77
A0201	ALLDLGWTI	0.9
A0201	RMMGVKYLM	2
A0201	RLITVNPIV	2.8
A0201	ALAVFQPAV	1.6
B1501	YIVGYFALM	0
A0206	NLFEKFFPS	0.85
A0201	AMYVAIQAV	2.8
A0206	TLMNVITLV	0.697
A0202	SLYNTVATL	5.25
A2402	FLPKLVVGE	0.6
A0201	FLSNGHVTI	0.108
A0203	MIIGEPIIV	9.5
A0201	EAAGIGILTV	2.3e-05
A3101	AMLTAFFLR	0.31
A0202	YLLGLSAIM	1.69
A0301	ETLGYCMIR	1.2
A3101	AVFPRYHPR	4.7
A0201	SLFNTIAVL	2.2
A0301	KVFLPNPAF	0.4
A0202	MMMGMFNML	1.1
A0203	ILASFSAST	5.3
B0801	TVIYRGVNF	0.3
A0201	LTAAVLMLV	1.14
A2602	HVIASMRHF	1
A2402	EYAPFARLL	1.3
A3101	KVMDFGIAR	9.9
A0206	HLINKLLST	1.46
A0201	YLFTFTIYT	3.34
A0202	QLFNHTMFI	0.71
A0211	GLADQLIHM	0.8
A3101	FFVFIHMVR	1.08
B1503	SKYAGINIL	0.271
A0201	RIKTRLFTI	6
A3301	WTLMYFHRR	6.56
A0203	FLARAIVFV	0.59
B5801	MLSPMLHHW	7.7
A0201	ILLCCMTSC	0.3
A0206	IIFWFSLEI	4.64
A0206	FLAFVVFLL	2.57
A0202	ILISLINSL	4.3
A2601	ETTNWLWAF	1.7
A6802	YTISSESLV	3.35
A0201	MLYQLLEAV	8.24
A2602	AQIGVIGVF	5
A2402	VGLITCKAF	0.5
B1501	YSSHELWHF	0
A3207	MTMITPPTF	9.3
A6802	FTIAMWLLL	0.6
A0201	KLVALGINAV	4.98
A2403	GYLNACGHF	1.7
A3301	DSLLITNTK	5.16
B1501	FSIYSVSCF	3.1
A0206	FANSKFTLV	2.41
A0206	KTSTLIFFV	1.76
A0212	VLMGGVPGV	1
A6801	GVSENIFLK	10
A2402	EYLVSFGVW	4.9
A0206	AVITETIPI	6.5
A0211	FGSGWTWVV	1
A0201	NLVPMVATV	0.6
A0202	AMYVAIQAV	1.5
A0201	YFLESNFFI	0.6
A3101	MISRMLINR	4.37
A3001	RTKPISMYF	0.598
A0301	ITFLRPVLK	4.53
A0201	FMDPGIFPR	9.9
A0201	LLFGYPVYV	2.5
A0202	RTFHIFYYL	5.77
A0301	RTTWSIHAK	6.99
A1101	YTFFSYLMK	0.563
A2602	ETIGLVRAL	1
A0201	SLLMWITQC	2.2
C0701	AMEDLVRAY	8.85
A1101	TTINYTLWR	5
A2402	LMCAVHPEL	6.59
A0201	LTIVFVPEV	4
A2402	VVSYEAGEW	0.4
A0301	AVARKHHTK	4
A0201	FAAAFFPAV	1.4
A0216	NLADQLIHL	1.4235
B3901	FRAICTNGL	10
A0201	YLEPGPVTA	1.35
A0201	LLFGYPVYV	3.8
A6802	DTMSIYIAV	10
A0212	FLPGQYMNI	0.1
A0211	FMFNDLLKL	1
A0201	YLLADTFTI	0
C0303	FAFKLSFAI	4
A6802	FTSDYPFYV	1.11
A2403	TYFEEPAAF	1
A0206	FVFDRPLPV	2.38
A0201	RLRSSVPGV	3.3
A0201	FRSGVPPKV	9.8
A3301	YTFAISYCR	1.73
A0301	STHKLSLTK	3.2
A0301	ITTFFTFAY	0
A0206	SLLSVLLSM	2.88
A0201	KLLGQINLV	1
A0250	FTFDNSKFV	1.5
A1101	TTINYTLWR	5.5
A0202	YLAKLTALV	1.6
A0202	SLIYYQNEV	0.648
A0301	LMWNKQFIK	6.26
A0201	RLFSYNFTT	0.23
A1101	RAFKYPFIK	1.7
A2402	EYLVSFGVW	10
B1501	MIKNLTQLF	5.71
A0201	LMYDIINSV	1.8
A0201	RLDARLQVL	7.4
A2402	VSYNDYFNV	0.1
A2601	STFATVLEY	5
A0206	FLLPSLATV	0.411
A0203	FLTSVINRV	2.27
A2402	EQAFYTRVL	0.7
A0301	AFYTRVLKP	8.9
A0203	NLKYTVIITV	9.29
A2403	LYIEILRLL	7
A0201	YQSFLFWFL	1
A0201	FLISVIVLV	1.9
A0207	RLPLVLPAV	8.9
A0201	LMWFIISIV	9.8
A0201	ILHCANFNV	1.43
A0206	LVLSVNPYV	1.26
A0201	NLWNTFTRL	6.9
A0201	YLLFGIKCI	3.1
A6802	NVIGLIVIL	0.167
A6901	NTVATLYCV	1
A6801	SSKGLACYR	5.33
A0202	FLMQIAILV	3.6
A0202	NIAEYIAGL	0.71
A0201	QLAGYILTV	0.72
A0201	RQASLSISV	1.9
A0205	YLVAYQATV	4.3
A0301	STHNTPVYK	2
A0201	TIYSHLLLV	0.2
A0212	EMADYIFFV	2
A0206	FILGIIITV	0.166
B3901	SHVAVENAL	1.8
A0206	IVVALSSLV	8.23
A0201	ALPDTVAPV	9.1
B5701	KSWLVHKQW	5.87
A0201	LILSLTCSV	1.34
A0202	AQFLYLYAL	0.92
A0201	TTGKLIWKV	0.6
B1801	DELPFVAPV	0.6
A0202	FLARLIWWL	0.024
A3201	IIFMNLYSF	1.25
A6801	DVLKTRLFR	3.48
A0206	SIVAYTMSL	3
A0201	VLNPYMPTV	1.87
C1402	KQYNVTQAF	2
B5801	WSLSVEWQF	7.5
A3101	CTLPPLRYR	2.9
A3101	MLLNRFTTR	1.5
A0301	VIHNSTLQV	0.6
A0203	MLKSKNINI	6.1
A1101	ATSIYTIER	2.02
A0203	ALFSGVSWI	1.58
B0801	QGIVRQRVI	0.7
A3201	MIAGVFFTF	0.966
A2601	EAMDTISVF	7
A0201	QLFNHTMFI	1.4
B1501	DRFKRTSFF	5.6
A3101	ILSKIPYLR	2.54
A0301	QLQQYAESR	2.1
A6901	DLYDMIHNV	2
A0301	YLALLAAFK	1.32
B1503	AAFEFINSL	4.55
A3101	RMFKRVFNM	1.7
A0201	ALFDTSASL	0
A0201	VMKLFTISV	8.02
A0206	KLSYGIATV	1.3
A0206	KLVALGINAV	3.94
A0202	QLFNHTMFI	0.706
A2402	FFGYFASHF	5.49
A0201	VVPSYIPLV	0.7
A0250	ILYNEYNFV	0.1
A6802	GALDVSASV	2.88
A0201	ALNHLVLSL	0.45
A0201	VLIAGIILL	3
A0301	ILFQRTFSI	0.4
A0206	ALYKGFQFI	2
A0203	NIYSALMTL	0.134
A1101	WILDRLFFK	2.1
A0212	GLYLYRFHV	5.5
A1101	ANNNRLPKR	0.2
A0201	NITDKIDQI	1.1
B3501	LPFDKTTIM	1.8
A0203	FIAGLIAIV	0.34
A0201	FILHRLHEI	0.649
A1101	AIFQSSMTK	10
A2402	IEILNTIQF	0.6
A0201	LLMEGLKLL	1
A6801	ETFKIDAVR	1.61
A0201	AIVNAQPKC	1
A2402	NAPDDLVLF	0.4
A0201	IIWGELFGV	2.3
A0201	LQLPQGTTL	1.55
A0202	GILGFVFTL	2
A0250	NLIDWFNQT	3.7
A2602	DMRKRIEAF	7.3
A0201	FLWEDQTLL	0.58
A2402	AFYGVWPLL	7.69
A0201	FTSDYPFYV	1.5
A1101	RVMPVFAFK	2
A6802	CVMASSVLL	1.46
A0201	FLESGAVKY	0.7
A0201	GLYCYFTHL	5.4
A2402	TTQALQLFL	0.4
A1101	AIFQSSMTK	6.7
B3501	IPIPSSWAF	2.6
A0201	QLLDVKLAL	0.06
A0201	NMISDTIFV	2.16
A2403	RMLPKLAEF	1.2
A0201	GILGFVFTL	3
A0201	LLFGIKCIK	1.1
C0602	FRAPNTREL	7
A1101	FTNPLFYHK	3.4
A2902	ELLNIPFLY	9.38
A0201	LLFGYPVYV	3.14
A2601	EVADRVIFM	2
B0801	MIRWLGGIL	0.4
A0201	GLLCLTLFV	2.44
A0201	FLLVTLAIL	0.77
A0212	TLYAVATTV	5
B5801	FSIPVTFSY	0.7
A0201	SMFLMTATL	2.29
A0201	GLLTVCYVL	6.02
A0202	ALKGTNESL	9.53
B1517	STFATVLEY	1.9
A0206	RVYAELAAL	1
A0201	VVTGVLVYL	9
B3501	MAFIAFLRF	2.82
A0203	YLVAYQATV	2.1
B1517	WSLSVEWQF	1
A0203	FLLVTLAIL	0.97
A0201	ILWENNIKL	2.69
B3501	LPQYFTFDL	0.2
A0201	WLYGYNFII	0.19
A0201	GVTGILQLP	3.1
A3101	SQLAKRFSR	2.07
A0201	VFAGKNTDL	1
A6801	FVRSSNLKF	6
A0301	VTFKNPHAK	9.59
A0201	NLFTFLHEI	1.1
A0211	ILYNEYNFV	1
B1509	SHAAIGAYL	4
A0203	KIAPGIADI	3.43
A0301	AIYKNTIAY	6.9
A0201	FVDGVPFVV	0.971
A0201	VLMIKALEL	0.15
C1402	YMIGYTAYY	1
A0301	ANCSSISIK	1.3
A0206	FTIAMWLLL	0.2
B3501	IPMVTQIAM	1.86
A0206	MIFISSFLL	6.34
B1501	IEILNTIQF	1.3
A0206	ALIARCWYL	0.98
B1501	CLIPTVMAF	0.64
A2402	GPCAGDFAF	0.6
A0201	LGFVFTLTV	0.95
B1503	FLFLNINHY	6.46
A2602	EIIPKIKAY	1
A0203	YLCFLAFLL	1.4
A0202	FLAFVVFLL	0.411
A2402	TFLQSPPIR	1.4
A0201	MMKTYIEFV	5
A0206	FIAGLIAIV	2.81
A0301	SLFRAVITK	3
A0203	FIISTLNKI	0.418
A0202	FTASLFLHL	5
A0201	KLVAMGINAV	2.3
A0206	RQVSVKLLI	0.135
A0201	SLLMWITQC	1.9
A2902	SILPISWAY	0.1
A0250	FLPPQIPVI	0.1
A0202	RLNKVISEL	1.21
A0201	ILLWEIPDV	1
A2402	QREIFSAWI	1.4
A0203	GLFDFVNFV	0.281
A6802	FVGKTVWFV	1.85
A0206	AAAWYLWEV	3.38
A0201	NTSKSTDFL	0.7
B0801	GGKKKYQL	2.1
A0203	ATYGIIVPV	2.8
A0201	TTQALQLFL	1.1
A0206	ILLAELEQL	7.5
A2402	MRTNFLIKF	0.4
A0301	ATYGWNLVK	2.42
A0201	DLMGYIPLV	1
A0203	GLFGKGGVV	9.95
A0203	GLISLILQI	5.4
A6801	AVFIHNFKR	4.2
B1501	NQYLLTMFF	1.21
A0206	YMPYVFTLL	6.39
A2402	IWIKLSYLW	10
A0201	VIIAALVLV	5.9
A0201	ASLFLPKLV	5.1
A0201	RLEELLPAV	3.7
A0301	ASLPTTIAK	3.08
B1501	FIIKSSYVF	3.23
A0203	RLFTKVKPL	6.16
B3501	FSIPVTFSY	0.1
A1101	IMLEYPHFK	1.8
A0202	FLAFLLFLV	1.8
A0202	SLAGGIIGV	1
A6801	ISIIVLFQR	3.26
A3201	KINNFANEF	2.08
A6801	YMSALNHTK	3.43
A0201	NLDTSPFFV	1
A0212	VLNPYMPTV	4
A0201	FLAVLSPTI	0.66
A0206	ALIARCWYL	0.982
A0202	KLFPRLPGI	8.3
A0201	TLAPFNFLV	0.22
A3101	GTHPFSRIR	6
A0301	FMLSVHYRK	0
C0602	ARFNDLRFV	2.8
A0203	QLFNHTMFI	3.2
A0201	FLAASALGV	7.4
A2602	ETTNWLWAF	1
B4405	EEFGRAFSF	1.7
A0201	NLATSIYTI	1.1
A1101	MVLASTTAK	4.3
A0219	NLVPMVATV	0.6
A3101	HINTLIQYR	6.05
A0212	YMHGSIHEV	7
A3201	MLLPTALAF	7.9
A0301	SLPKTSGHY	0.2
A0203	SIVAYTMSL	8
B5801	IAASIILEF	7.03
A0202	FIAGLIAIV	0.44
A2402	VGRVNPGTY	0.3
A6802	FANYNFTLL	0.151
A6802	FLARAIVFV	8.5
A0203	ILPDKIDGL	3.45
A0201	RAFRNLNVT	0.2
A0201	FMPKVNFEV	1
A0206	FVTIYSHLL	2.8
A0201	AAAWYLWEV	0.39
A2402	VSITNPFLF	5.7
A0205	LLFGYPVYV	5.7
A6823	MPFAWQFGF	2.7
A0203	VLAALVCYI	5.03
A0206	FLARAIVFV	1.53
A0201	SLQEEIAFL	0.99
B1503	RQFYNANVL	0.236
B3901	FHLRSRFAF	1
A0202	LIVAALVFL	9.38
A0201	GILGFVFTL	6.6
A0201	FLLSLGIHL	7.7
C1402	YLREHIRAM	2
A0201	KTWGQYWQV	2.28
A3301	SALTLHWFR	3.7
A3303	ELFDFLHAR	1.68
A6801	AAYFVGYLK	3.19
B5801	KSLGIDQIW	8.3
A0206	FLPGQYMNI	0.1
A0201	AMFTAALNI	2.45
B0801	FFLQRLYFL	6.79
A2402	TYVQLESRF	1.2
A1101	GTIKESLLK	6.42
A6901	YTLNDAPYI	2.4
A0201	SLQEEIAFL	0.99
A0201	FLRDNLYHV	1.6
A2402	MSNEGSYFF	6
A0203	VMCGGSLYV	7.5
A3201	ALATFTVNI	6.07
A0203	FANHKFTLV	1.4
A0201	KLVAMGINAV	2.29
B3501	MALKLITQF	1.25
A0201	EMADYIFFV	5.2
A0201	SLKERIDML	1.3
A0201	LMIFISSFL	0.32
A0206	NIAEYIAGL	7.2
A0206	GLFDFVNFV	0.995
A0211	VLLAFLNSM	5.3
B1517	LMWASSGFF	6
A3207	MPFAWQFGF	5.6
A1101	NTIAGVAGL	9.2
A0201	ALLSRFFNM	0.61
A0203	GLADQLIHM	2.4
A0203	LMYDIINSV	0.311
A2402	DRFKRTSFF	1.3
A0301	TLLSLTFIK	1.36
A0201	VLWAHGFEL	0.4
A0201	GLFGGLNWI	1
A1101	ILFQRTFSI	0.3
A3101	GTKAWVMNR	3.3
A0206	FLLPSLATV	0.41
A0201	FVGVIILGV	5.9
B3901	MQLPGGWLL	6
A6801	NAFNCTFEY	9.72
A0201	SLFNTIAVL	1.66
A0203	ILLVAVSFV	1.11
A3101	ALYRRIQRR	0.75
A0201	INVEYRFLV	1.3
B5801	GSFKEYVFW	7.8
A3101	LLLSFTSFR	2.6
B5703	LSSPVTKSF	1.6
A2402	VFAPKQKMF	1.2
A2402	ISFQQTNAM	0.6
A1101	TTINFTRQR	5.3
B5801	TSSARSSEW	1.2
A0203	FLLPLTSLV	0.894
A3201	STFSISSIF	1.05
A0201	GLYCYFTHL	5.44
B5101	FPASFFIKL	8.7
A0201	CINGVCWTV	1.3
A0206	ATLNTLITL	9.6
A0202	ILLAELEQL	6.48
A0203	FANYKFTLV	0.609
A0203	FLVPFVVFL	0.11
A0201	SLVKHHMYV	7.33
A0206	YMHGSIHEV	2
A1101	SIQKNTIFK	5.49
B3901	TQFAGVVTV	1.7
A6801	EIIFLKLFK	0.699
A0301	RSLQTIASK	1.5
A0201	SMVKLPIFL	0.4
B3501	LPFHRWHTM	7.16
A2402	RYPLTFGW	2.4
B1503	WQFAIHYSF	4.47
A0206	SIMAFILGI	0.42
A0203	GLVGLVTFL	7
A0203	CLDAGINYV	6.43
A0201	VLYCVHQEI	7
A0101	EYAPFARLL	1.3
A2402	LSFASLFLP	0.7
A0201	AQIGIFAPV	0.5
A0211	ALAGNHWHV	0.9
A0201	WAMEKSSKY	1.2
A0201	NNKSRLVAF	6
A0203	SIMAFILGI	0.184
A0201	FLFLAWIML	6.4
A0201	GLLGSPVRA	1.8
A0201	SVMNFIPII	1.7
A0201	KLWGLVDFV	1
A0201	PILPKLFIL	6
A0201	FLSAADDLV	6.1
A6802	LVISGLFPV	1.23
A6801	MVIENGILK	6.41
A3101	RLVEEFFNR	1.39
A2402	AGIAWIPYF	0.5
A0201	GAWCYDYTV	1
A6901	FTFDNSKFV	2.79
A2403	RMLPKLAEF	1.17
A0201	VLRDDLLEA	1.9
A2403	LYIEFTDNM	1
A0201	RQLLFVVEV	1.13
A0201	FLWEDQTLL	0.65
A2403	NYNGLLSSI	0.3
A6823	TTIGEWAFW	1.6
A0206	KLFPRLPGI	2.2
A6801	EMVDELVTR	2.54
A6802	ESHNQTFLI	3.51
A0201	TVLEKNVTV	5.8
A0201	RLITVNPIV	2.76
A1101	MQISTIGIR	0.3
A0206	FLPPQIPVI	1
A0201	NMVPFFPPV	3.9
B1503	IHIPQSQLF	5.49
A2902	CMLTEFLHY	4.59
A0201	LVLSVNPYV	1.2
A0206	FLPRVFSAV	6.13
A0202	SQVSFQQPL	4.46
B1503	IMFAKTLDF	0.311
A3201	ITLHLACGF	1.41
A2402	ADIGEWAFW	0.7
A0201	ATYGIIVPV	3.2
A0201	GILGLVFTL	2.5
A0201	FPREGVFVF	6
A0201	ITDQVPFSV	2.41
A0206	FLIVSLCPT	2.86
A0206	FQAGMRLYF	3.4
A6801	TTFVTPMLR	3.77
A0206	TLLCVLAAL	7.98
A0201	SLQEEIAFL	0.995
A2601	EVADRILFM	3
A6802	CVMYASALV	0.893
A1101	GVVVSTNRL	0.4
B3501	RPVYVALTL	0
A3101	RTFSILNRK	6.2
A0201	FLLTRILTI	7.1
A0206	VVVGDIIGV	4.38
B0801	FLYDRLAST	0.4
A6802	NVSGVPHSV	2.8
A2902	CTLNKSHLY	1
A0202	VLAALVCYI	0.58
A2402	RYGFVANF	0.1
A0201	LLMNELLRV	8.4
B5801	STMPLVMAW	3
A2402	SSFFVWVII	0.4
A0203	RMQKEITAL	6.53
A0201	TLLCVLPAV	1.01
C1402	MMWATAQAL	6
A3301	DSMDVLAEK	1.81
A2402	ETTQALQLF	0.3
B5801	KTVWFVPSI	4.32
A2403	GFKRGIFIF	1
B5701	RVLNLVENW	2.43
A0201	NLPSKPVWL	6
A0203	YLLMHLVSL	1.4
A0206	FVDGVPFVV	0.91
A6901	ETIFTVLAL	3.5
A0212	LLYDGSFAV	2
B1501	RAFRNLNVT	0.4
A0211	FIYGYLEPV	1
A0203	VVFLHVTYV	0.28
B5801	KTNDFAPAW	1.3
A2601	EVFEIIRSY	4.3
A0301	VAPPAPVYR	0.2
A1101	CRDCKQHFK	0.2
A0202	ALIARCWYL	0.196
A2602	DTITNVTTM	1
A0201	SLFNTIATL	5
A0301	IMFEQYFIY	3.67
A6802	FLTSVINRV	0.42
A0216	LLFRSIISI	5.1
A6802	NIFMTLVPV	2.57
A6801	MLIFNVKSK	0.841
A2402	IYLNEVNTF	0.1
B3501	MMMSTAVAF	0.6
A0201	VMLDWGIEL	6.2
A6901	FAANPNSQV	4.35
B4001	EEAKLFFQV	6.4
A0201	FIALWIPDL	1.7
B4013	RQWGMGFLL	1
B5801	WSIHAHHQW	6.6
B1517	RTFGCSWEF	7.9
A0201	LMYDIINSV	1.8
B5301	NPDNTIAVI	1.42
A0202	CVMYASALV	4.48
A2601	YTKKYLLSF	2
B2720	FQWWRSHPL	0.1
A0201	LSLPRIALV	1.7
A3207	STMPLVMAW	1
A0201	RAADEPPLV	2.7
B0801	FRKSSFFVW	0.2
A6802	MIFVSSIFI	5.2
B3901	SHVAVENAL	1.98
A0201	VLNETTNWL	2
A0201	WLVHRQWFL	2.4
A2403	RTQAVIYAF	1.3
A0203	FVDEFYAYL	2.6
A0201	NYLFGGFST	1.5
A0201	ILLSCIHTT	1.2
A6802	GALDVSASV	2.9
A0301	SGLSIVMPV	6
B3501	MYMALIAAF	0
A0201	IIFWFSLEI	9.01
A2902	VWINNSWKF	5.68
A3301	IITPVVFYR	6.62
A0202	CLDAGINYV	0.57
A0211	RLDARLQVL	1.1
A0201	LMIERFVSL	0.53
A3301	ELIDVLKTR	5.79
A0201	YVMTMILFL	0.065
A0201	SVLLFLAFV	8.86
A0203	EMADYIFFV	0.8
B1501	CLIPTAMAF	9.43
A1101	SLFRAVITK	2.2
A0201	ALLDRDCRV	5.6
A0202	KVLSIMAFI	3.21
A0203	SLVKHHMYV	1.88
A2402	TYIKWPWWV	1.71
A0301	ATYGWNLVK	3
A3101	YTFAISYCR	0.933
A0201	SLYPNVCIF	1.1
A6801	TTFLQTMLR	1
A0201	VVTNSTLEV	2.2
A0203	FLLPLTSLV	0.89
A0206	CLDAGINYV	1.6
A0301	SLLRGLIFY	0
A0202	KIFGSLAFL	9
A0201	FLATCVNGV	1.4
A0202	QIFEVYWYL	1.12
A0201	FVDGVPFVV	0.97
B1501	ILNRKAIDF	1.3
A3303	EFFSINAQR	0.28
A0202	FIASAPQQL	2
A0201	GILGFVFTL	3.4
B5801	QASQDVKNW	2.11
A0206	VLAWLYAAV	8.79
A0206	TQWSLFFFV	0.81
A0203	SLVYGIRCV	3.8
B5701	LSSPVTKSF	2.5
A1101	IVFNLPVSK	0.644
A0201	SLLSVLLSM	5.26
A0201	FLTSVINRV	3.5
A2402	SQGPFDAVL	0.5
A3101	SFIISTLNK	5.1
B1501	SMFLMTATL	1.5
A3001	RTHTALIFL	0.704
A0201	FLAFVVFLL	0.235
A0301	YMIGYTAYY	0
A0201	FVTIYSHLL	9.8
A0206	VLLPVLFGV	1.3
A2301	TYFEEPAAF	1
A6901	TMPELAWAV	7.8
B5801	ITWETPMIW	4.4
A6801	ELYDTSPTK	4.11
A0301	TTIPTNLFR	0
A3303	FVFDRPVHR	0.95
A0203	SIFVSTMPV	6.58
B1501	FINKLNGAM	1
B1501	MLIPTAMAF	1.23
A0203	NIAEYIAGL	2.3
A0301	RQLANAIFK	8.93
A0206	YLISIFLHL	10
A3101	MVSRLLLNR	4.81
A0202	SLAGGIIGV	0.964
A0101	AMILAAYHP	9
A1101	NQVKFYFNK	2.2
B1501	NIAAPYLPF	0
A0202	MLFTKFFYL	0.085
A0203	FLLTRILTI	1.3
A0203	CLDAGINYV	6.4
A0206	GALDVSASV	2.3
A0203	FVAEGDALV	1
A6823	MTMITPPTF	4.4
A2402	GHMMVIFRL	0.5
C1402	KMFNRASYF	4
A0201	GILGFVFTL	2.4
A0201	ALMRRIAVV	1.8
A0203	SLSVSLVLV	1.86
A0201	SIMETIDPV	7.9
A0201	ALMAITKNV	8.4
B1517	RARKRGITL	1
A0201	GLIPQWVTL	0.1
A0206	FLHKRFTLV	1.37
A0202	NIYSALMTL	9.1
B1501	VIHNSTLQV	2.2
A6801	TTINFTRQR	8.9
A6801	QLCYCPASK	10
A1101	YTFAISYCR	3.35
B5801	WSIHAHHQW	7
A0201	RQASLSISV	2.1
A0206	AMYVAIQAV	7.09
B1517	FSFFMNENF	1
A0202	IVNSVLLFL	7.06
B1801	MEFEFGTNW	0.2
A0202	SLQEEIAFL	0.37
B2705	VRKSIRIQL	8
A0201	TLAPFNFLV	0.22
A0201	RILPYTFKI	0.54
A0201	LIYNRMGAV	1.24
A2402	SWEYWGAQL	3
B0801	FRRLRKGSI	3.01
A6801	QTMLFTMLR	2.61
A0202	VLAWLYAAV	0.0967
A3101	GLYRLNFRR	1.7
A0219	ALMEVTHVL	1.3
A3001	RTICTLPYL	0.738
A1101	RMFKRVFNM	0
A0203	FLLVTLAIL	0.97
A3101	IINFTISMR	2.23
A0202	VLWAHGFEL	2.4
B1501	LIITKVFSF	7.68
A0206	FTNSQIFNI	4.79
B0801	MVIFRLMRT	0.4
B0801	FRKKRLTIM	4.94
A0206	ILSCIFAFI	8.84
A0211	SFYGYGFNV	10
A0203	VLAWLYAAV	0.311
B1503	VMVTSKPLF	8.79
A0201	TMLLGVFTV	3
A0201	FLLSLGIHL	10
A0203	TLMNVITLV	0.25
A0206	LVAGGLLTV	3.95
A0202	YLVSIFLHL	7
A0201	GILEFVFTL	2.95
A0201	RLRSSVPGV	3.29
A0201	SLFGAAVSL	0.1
A0201	FMKVKFEAL	6
A0201	GILGFVFTL	2.9
A0206	KLLPQLPGV	1.7
A0201	SVLLFLAFV	8.9
A0206	QLLDVKLAL	4.04
A0201	TLLANVTAV	8
A3101	ATSIYTIER	4.11
A2402	IWGGTSFLF	0.1
A0206	YLLGLSAIM	3.22
B0801	FKPPKFRAF	0.2
A0201	KQKMFSNNV	1.3
A0201	RLARAIIEL	3
A0201	ALAAGIVGV	0
A0202	FLVIAINAM	5.9
B1517	SSNAKNSEW	2.7
A0206	SLAGGIIGV	0.14
A0203	ALAGNHWHV	2.2
A2402	HMMVIFRLM	0.4
A0201	VNPGTYVYF	1.3
B1501	MLIPTVMAF	3.31
A0201	WLTSILLSL	1.19
B1517	KTWGKNLVF	1.7
A0203	FLTSVINRV	5.63
B5801	LAWQRTLKW	8.3
A0201	FLLSLGIHL	7.8
A0202	SIVAYTMSL	6.9
A3301	SFIMRNFLR	1.07
A2403	SYINRTGTF	1.8
A0201	QLFNHTMFI	1.4
B3501	MIAGVLFTF	4.73
A0201	KLLKMVTSV	1.2
A0211	GLADQLIHI	0.2
A0301	SGYYSTTIR	0.2
A0206	QIFNIISYI	1.8
A6801	EVMPVSMAK	8.82
A2402	ILPCSFTTL	7.66
A0206	YIWKSYVHI	8.89
A3101	SQIRRFNLR	1.025
A0201	RLTGREGAV	6
A2402	NAAGGHNAV	10
A0301	RVLFSIFYK	5.35
A0206	SRWAISHWL	8.6
A0206	ITMTTVYHI	2.3
A0206	RIITILQDI	2
A2403	SLPPNFSSL	7.5
A2301	MIAGVFFTF	3.76
A2301	VLKPTTYKF	0.1
A0201	AMQTMLFTM	6
B1501	YVFFEIIHF	0.692
A0201	GILGFVFTL	3.4
B3501	LVSLGAISF	0
B3501	IPLTEEAEL	1.697
A6802	FIAGLIAIV	0.54
A0201	IVGAETFYV	3.5
A0201	QLANAIFKL	4.09
A0206	TIYSHLLLV	1.01
A0201	SLPKTSGHY	7.6
A0201	LRFANPLSN	1.6
A0201	IMSSFEFQV	0.9
A0211	VLNPYMPTV	1
A0201	ALVALVITI	1.9
A0201	SLYNTVATL	2.19
A0203	TLNTLITLI	0.6
A0201	SLFNTIAVL	5
A0201	NMISDTIFV	2.2
C1203	WAWPFAAVL	1
A0202	FLTSVINRV	1.63
A3201	YLFSQNYSF	1.39
A0202	RMQKEITAL	0.29
A0203	YLAKLTALV	1.1
A0101	ESDPIVAQY	2.4
A0211	SLTECPTFL	1
A0212	FLILCSVLL	7
A0301	KLIETYFSK	2.6
A3101	STLNFNNLR	0.14
A0201	LLLTLLATV	5.04
A0206	FTSDYPFYV	3.6
A2402	ARFSGLLIV	8.1
A0201	RLIGHISTL	1.9
A1101	TTPMMIQTR	0.1
B1501	FAFHKEGAF	0.5
A0201	GLFDFVNFV	0.97
A0201	MIIMLIPTV	3.89
A2402	LPWTKISET	1.3
A0201	SLSAYIIRV	1.7
A0206	FLLGLLVHV	9.9
A2402	TVIYRGVNF	0.7
A0201	ALMGAVTSL	4.2
A0203	AIIDYIAYM	0.3
A0201	SLCSCICTV	3.2
A0201	RLPLVLPAV	5.1
A3101	SLYKYLLLR	1.17
A3101	ATYGWNLVK	1.475
A0201	FLLNKEMYL	1.07
C1203	FVFGIPLLV	1
A0201	VLWAHGFEL	0.402
A0206	GILGFVFTL	1
A0201	IIMDEAHFL	2.3
A3201	SIISLFYTF	5.71
A0206	YLLGLSAIM	3.2
A2301	LFLDKLWLW	0.6
A0201	NLVPMVATV	1.6
A2402	FLFQLNDTI	0.3
A0201	MQDVFTFYV	0.8
A0201	MIAAYTAAL	9.34
A2402	SYLIRALTL	3.9
A0201	FLLPLTSLV	1
A0203	KLFPRLPGI	0.5
A2403	SFHIIEWLF	5.4
B5101	MPYVFTLLF	4.07
A0201	GLYKSINVE	1
A0203	ALYKGFQFI	3.3
B1503	MKITRPRHF	1.04
A0201	KVYDKLFPV	0.338
A6801	SFIISTLNK	9.98
A0201	WLLSVLAAV	0.84
A0203	AMYVAIQAV	1.6
A0203	SIVAYTMSL	7.97
A0301	FFVFIHMVR	0.874
B3901	YSFSRAYTL	3.9
A0301	AIFQSSMTK	8.7
A0201	VVLSWAPPV	2.5
A0201	SLIYYQNEV	10
A0301	RWFFRPLRK	0
A0203	VLNPYMPSV	6.6
A0201	FLITGVFDI	0.325
A0201	LLFGYPVYV	1.8
B5701	WSIHAHHQW	5.7
A0202	ILATLNTLI	0.413
A0206	FVLAAVYRI	0.437
A0211	VLMGGVPGV	1
A1101	SIIPSGPLK	0.7
A2402	FFLWVIILF	1.4
A3101	VLAFITFLR	4.41
A0217	ALPVYLMTL	1.77
A0201	ALLQQTWTL	0.39
A0301	SLLGSALLK	3.47
A0206	YLISIFLHL	9.74
A0202	FANSKFTLV	6.66
A0201	SLFSLLPGV	1
A0201	VLAALVCYI	0.81
B1517	MLSPMLHHW	2.3
A0206	FLVPFVVFL	3.5
A0211	LLFRSIISI	6.1
A0201	TLLCVLPAV	1
A6801	ATFSVPMEK	0.161
A1101	MFVSRVPAK	0
A2402	RLPKRSVML	1
A0202	ALYKGFQFI	0.53
A0202	LIAGIILLI	0.17
A0201	WLMKYPYQL	0.2
A0202	FLTSVINRV	1.66
A0301	FLRATTELR	0.6
B0801	FKPPKFRAF	6.9
A0206	FLPRVFSAV	6.1
A0201	LLIEGIFFI	0.12
A0201	FTIAMWLLL	0.542
A0201	TIYSHLLLV	0.199
A0203	NLAPHLLLI	0.728
C1402	TVFYNIPPM	3
A0201	KLVALGINAV	1.9
A0201	FILIFNIIV	3.23
C1203	TQFAGVVTV	3
A0201	TQFAGVVTV	0.5
A2402	SLPKTSGHY	0.7
A0301	ALLATSIFK	4.12
A0201	TLWAIINTI	9.4
A1101	FIRLRFAFK	0
A1101	ILCGWHLLK	3.8
A6801	DVFYLPPEK	5.57
A0202	VLAALVCYI	0.578
A0203	FMFDYIPPV	1
B3901	FVVDTTPPL	7
A0203	FVANFSMEL	3.2
A3303	EVYDIAFSR	1.29
A6802	SIMAFILGI	1.27
A0301	KLQARNIQK	8.03
A2402	TYLALLAAF	7.79
A0201	LLAGFMAYM	4.7
A2402	ALYGVWPLL	6.98
B1402	IRAAPPPLF	1.86
A0301	LLQKYPPPR	0.9
A0206	SLGQYIYET	2.325
A0201	FLTSLLILV	1.11
A0219	TLYAVATTV	10
B5801	VMASSVLLW	1.28
A2402	MIAGVFFTF	4.82
A2403	NYFNRMFHF	4.3
A0219	CLGGLLTMV	7.5
B4402	EEFGRAFSF	1.6
A2602	YNIDRLNAL	4.3
A0203	FVANFSMEL	3.2
B5801	KTFSAHNLF	8.89
A6802	NVISKIYTL	4.6
A0201	RLPLVLPAV	5.2
A0201	MLWGYLQYV	2.7
B5801	RSWNSGNEW	2.01
A0206	FLTSLLILV	3.3
A1101	RSLQTIASK	7.32
A0202	FVDGVPFVV	9.62
A0201	FLPKLVVGE	1.5
A0201	GLMWLSYFV	0.707
A0301	CVFKFIVAK	0
B5301	MTTTANWLW	2.5
A0206	ATLNTLITL	9.59
A0203	SLYKGVYEL	5.81
A0201	GVVVSTNRL	0.8
A0250	GMRDVSFEL	0.5
A0201	FLSHKIHVI	1.6
A0206	SVMNFIPII	2.83
A0203	FLITGVFDI	0.76
A0201	KVSPYLFNV	10
B5801	KTWLVHKQW	1.89
A0201	YVMTMILFL	0.0653
B1517	RARKRGITM	1.3
A2602	ETVEWALKF	1
B3501	EIVAEYITY	6.6
A3201	RVLGRVLPY	0.444
A0201	FLTSLLILV	1.1
A0201	SLFNTVATL	5
A0201	SLYNTVATL	2.2
A2402	IAWIPYFGP	0.4
A2402	FLPNPAFIH	0.9
B1501	LMCHATFTM	9.45
A0201	GILGFVFTL	2.1
A0202	FLITGVFDI	0.686
A0206	QLLDVKLAL	4
A0301	VLLGSLGCK	8.01
A3101	SARNKLFKR	1.25
A1101	FSFEIALLK	5.3
A0201	SVVALSPYV	4
A2402	RRWGGTCRI	0.7
A0203	MIAAYTAAL	1.5
A0206	SLVKHHMYV	0.1
A1101	ASLPTTIAK	0.754
A0201	AQFLYLYAL	0.39
A0201	AIIDYIAYM	1
A1101	TVLEFILQK	2.3
A0203	VLFLQMMNV	2.7
A0201	GILGFVFTL	2.92
A0201	VLNPYMPTV	1
B5801	LATAIAGAW	5.6
A0201	FLLPSLATV	0.342
A0201	ALLTGSYTI	0.5
A0206	FLARAIVFV	1.5
A0202	FLITGVFDI	0.69
A0206	SLCSCICTV	5.83
B5401	FPSIFSTEV	4.42
A0202	FLFLAWIML	1.81
A1101	RVFGFRTAK	8.8
A6801	SGCYIHFFR	0.271
B1503	IKTMMINPF	0.191
A0201	MLNFSIYSV	0.15
B3901	MLMAASRAL	1.2
A0201	SLYNTVATL	5
A6801	IITPVVFYR	0.0181
A0201	ALVALVITI	1.91
A2402	SFFVWVIIL	0.5
A0201	YLFNAIETM	1.47
B1503	IMFSKSLNF	0.227
A3101	GINDRNFWR	3.17
A0250	FLPGQYMNI	0.1
A0201	MLWGYLQYV	1.88
A0201	GALDVSASV	3.4
A1101	FLTSELPQW	6
A1101	SATKRWGFR	0.5
A6801	NLFSKNILK	5.91
A6802	LVISGVFPV	0.37
A2402	IMPKTGFLI	3.8
A0201	VLYNGVNYL	0.247
B5801	KSWPAAIDW	1.5
A6802	QIFNIISYI	6.4
A0203	TLNTLITLI	0.596
A0203	NIAEYIAGL	2.3
A0211	RVYAELAAL	1
A0202	FLAFVVFLL	0.41
A0201	TVIHLEWLL	5.6
A3101	VLIGRRWFR	1.7
A0201	YILGFAIPI	0.3
A3201	RIFFGKTSI	1.32
A1101	WILDRLFFK	7.6
A0201	VLYNGVNYL	0.25
B3501	WASGVPAAT	0
A1101	AIFQSSMTK	2.4
A0202	SLCSCICTV	4
A0201	NLFTFLHEI	1.1
A0201	RMIAISAKV	3.4
B1501	SQVPKLLLW	0.4
A2402	AYYSMVGNW	6.47
A0203	YMPYVFTLL	3.5
A0201	FLFFATSDV	0.16
B1517	ATFRLECPY	0.9
A6823	YTIDLNDAF	0.1
A0202	DLTTKNVSI	3.6
A0206	FLWEDQTLL	9.7
A0202	RLFTKVKPL	9.68
A0201	FLWGPRALV	0.91
B1503	TMVNSLTYF	0.126
A2902	YTIYGAWMF	0.6
A0206	FLAFLLFLV	9
B3501	VPFPVVNAM	7.56
A0202	SLCSCICTV	3.96
A0201	EVVANVIGL	0.8
A2402	TFAWASFLW	3
A2301	GFKRGIFIF	2
A0201	SLGQYIYET	3.07
B1501	LQAKSGSSL	4.6
A0206	SIVCIVAAV	3.5
A6901	HIMPNSFRV	5.05
A0201	SMIGLCACV	2
A0201	FLLPLTSLV	0.79
A6801	MTLVPVLEK	5.78
A0212	SLVKHHMYV	9.35
A0206	QLLDVKLAL	4
B2720	RQWGMGFLL	0.1
A2402	KLFLESGAV	6.2
A0201	MMATIGIAL	5.19
A0201	LLMGTLGIV	8
A2601	ETIFTVLAL	7.67
A0101	GVQGFIFFF	0
A0217	MIIMLIPTV	0.634
A0211	NLVPMVATV	0.1
A0201	MGVTGILQL	0.4
A0201	FVFAPTHGL	0.1
A0206	NVWATHACV	0.126
A0202	FLLPLTSLV	0.764
A0202	GLLRVISGV	2.95
A2402	IRWLGGILP	1.1
A3207	YSRPWNWTF	0.2
A0201	SLFNTIAVL	2.75
A3001	AAKGASMTL	0.998
A2402	IYNTVVLTI	0.4
A0201	RAWGRRLMI	8.7
A0301	LVFLDTINR	0
B1503	FKFNSQVSI	1.24
A6901	YFLESNFFI	2.2
A0201	FLLVTLAIL	0.769
C0702	FRAPNTREL	1
B0801	WLGARYLEF	2.26
A2402	FKPPKFRAF	0.3
A0211	SLADQLIHL	0.145
A0206	AQFLYLYAL	0.346
A0201	RLWHYPCTV	6
A0201	TLLCLIPTV	1.25
A0201	YQSFLFWFL	0.757
B1503	SQFTCSLAV	1.47
A2403	ATQPVHWFL	4.4
A3001	ITYLMNRFK	1
A2402	FAFHKEGAF	0.9
A2902	VWINNSWKF	4.86
A0301	IITPIVFYR	1.4
A0301	RVFYFAIFY	0
A0203	FLSNGHVTI	3.77
A0201	SIMETIDPV	7.86
A0201	ILHCANFNV	1.4
A6802	ELADKVTKL	3.18
A0201	MVIFRLMRT	1
A6802	LTFGWCFKL	5.6
A0201	FTLNHVLAL	1.5
A0201	TLWAIINTI	9.4
A0201	RLRSSVPGV	3.3
A6801	QLFTFSPRR	2.6
A0201	FLLGLLVHV	6.4
A0201	KLVAMGINAV	2.3
A3101	RVLFSIFYK	0.861
B3501	FPVQFFIVF	0
B1501	LTFDYVVTF	2.45
A0216	ALVSEVTEV	2
A2902	LLFRMILNY	5
A0201	WLVHKQWFL	3.99
A0201	VLAGWLFHV	1
A0211	EMADYIFFV	1
A6802	EMPPHIYAI	1.8
A1101	GILGSLGLR	0.4
A0201	FLAFLLFLV	8.3
A0203	ILATLNTLI	0.23
A6801	TTIITPMMR	4.15
A0201	YMPYVFTLL	4.49
A0201	ALLGGLRPV	1
A0202	LLFGYPVYV	2.6
A0201	NLVPMVATV	1.5
B3501	MPTDMLKLF	0.163
A2402	FLLQLNETI	0.4
A6801	QLFTFSPRR	2.6
A0202	YMPYVFTLL	1.2
A0202	IVAALVFLI	0.14
A0203	YLCFLAFLL	1.4
A0201	GLVSFNFLV	0.5
A0201	FLVPFVVFL	0.1
A0201	AAAWYLWEV	0.39
A0201	LILSLTCSV	1.3
A0206	GLLRVISGV	4.27
A0201	VCWGELMNL	2
A3001	KGFYASPSV	2.68
A0201	KLQAAPYIV	1.22
A0201	TIMGVIFLI	9.6
B1517	WTIGYDTIY	1
A0201	FMAYTTSHI	3.2
A0206	LAMSTTISV	7.91
A0211	ALFPIIWAL	1
A3201	ISLFYTFAI	0.567
A6802	FVANFSMEL	2.2
B1501	FLFLYWPHY	0
A0202	SLVSKHWEL	1.2
A0201	FLLTRILTI	9.8
A1101	IITPIVFYR	0.8
A0201	GLFDFVNFV	0.974
A6802	IIPFIAYFV	0.301
A0201	FLLSLGIHL	7.7
A2403	FVHSGFIYF	8
A2402	GTNGNHMQI	0.4
A1101	VLWDTPSPK	4.5
A0201	FAEGVVAFL	1
A0201	TMLSIILVI	1.4
A0201	GVWIRTPTA	2
A0206	ITMTTVYHI	2.31
B5801	STMPLVMAW	1.5
A0201	NLVPMVATV	3.51
A0201	ILNAMITKI	1.901
A0201	LLFKTSVGV	3.22
A0202	CVMYASALV	4.5
A2402	SSQMTSTFI	1
A0201	VLYPVIFIT	9.3
A3301	LALSLTFIR	6.39
A0206	CVMYASALV	7.36
A2402	IVFYRSGTE	1.9
A6801	QLFTFSPRR	3
A0201	VLYPVIFIT	9.28
A0201	NLATSIYTI	1.21
A6823	ETTNWLWTF	2.2
A0206	SMWALVISV	0.793
A3201	MIAGVLFTF	1.88
A0211	FLPPQIPVI	1
A0203	IMFMLIFNV	10
A0201	WLIGFDFDV	0.0598
A1101	LTIPTIMGR	3
A0201	MLFTKFFYL	0.172
A3201	KTINYSFFL	1
A6901	YLTSFVVPI	3.6
A0201	SMIGLCACV	2
B5801	KSLGIDQIW	8.29
A3101	ALKKLIIDR	6.01
B1517	ITFHNQRDF	5.2
B4403	EEILGTVSW	2.58
A3201	MTCGQPLSL	5.56
A0201	FVFRSPFIV	4.59
A0203	VLAALVCYI	5
A0201	ALIARCWYL	0.46
A0206	NTVATLYCV	0.1
A0202	TLNTLITLI	0.989
A0201	MLCGFSPAL	8.5
A0201	SLYNTIATL	2.89
A0201	FLIKFLLIH	0.9
A2402	MYRHILRSQ	0.9
A6901	FTFDNSKFV	2.8
A6802	IVAALVFLI	0.583
A0212	FTWYGIAAL	1.3
A0201	MLLAYLVRI	3.3
A0201	GLLASAPGI	6.3
A0201	IISDLSIFI	3
A0201	FLTPLSVTL	4.7
B1801	DEFLKVPEW	0.2
A0201	EAAGIGILTV	3
A0301	TVHDRTPYR	0
A0201	ILIEGIFFV	0.03
A0202	FIISTLNKI	1.6
A0201	GLFDFVNFV	0.97
A0201	ALTNAQFFV	1.3
A0201	WLIGFDFDV	0.06
A6801	TVWEVQGYK	0.913
A0201	FLIVSLCPT	0.3
A0201	KLVYLIVGV	0.63
A2402	IIMRRFFYF	0.1
A0202	ILLAELEQL	6.5
A0211	YMHGSIHEV	2
A0203	SIMAFILGI	0.18
A0301	DQEKKILMN	3.9
A0206	NLADQLIHL	0.1
A0203	SIVCIVAAV	2.8
A0201	ILASIIDYV	0.61
B5301	TPVIVVPVI	0.388
A0201	FLARAIVFV	0.65
A0203	AMYVAIQAV	1.55
A0206	AMQTMLFTM	8.7
B3501	LPFERATVM	2
A3201	RTYGVNYTF	0.261
A0301	FTFERSKIK	0
B1501	ILFQRTFSI	2
B1517	GTFEFTSFF	5.9
A0201	FMAYTTSHI	3.24
A0301	RAFKYPFIK	6.8
A3101	IIMRRFFYF	1.2
A3001	RTRDLFIAL	0.108
A2402	WISHRPVVL	0.8
A0201	GILGFVFTL	2.5
A6801	VLAFITFLR	8.39
A0203	YLVAYQATV	10
A0201	VLWKSYPLV	0.3
A0201	GLLQFIVFL	0.0075
A0201	VIILFQRTF	0.5
A3002	IMYNYPAML	8
A6823	EVMPVSMAK	8.3
A3101	IITPVVFYR	1.08
A6801	EVYEGVWKK	10
A0201	NVFKYLTSV	0.75
C0602	YRATYSMAL	6
A3201	STMPLVMAW	1.69
A0202	SLSAYIIRV	0.439
A6802	IVYGRSNAI	6.12
A3301	TTFVTPMLR	5.67
A0206	AVFDSFVER	2.3
B5703	LSSPVTKSF	1.98
A0201	GLFDFVNFV	1
B0702	FAFKLSFAI	0
A0201	SLSLHPLYV	9.81
A0203	GLADQLIHL	2
A0202	IMFMLIFNV	0.15
A0201	KIDSTSFSV	1
A0201	LLWNGPMAV	1.71
A0202	LMIFISSFL	0.65
A0201	FRSGVPPKV	1.5
A3001	RQKKISILV	0.361
A0201	FLAVLSPTI	0.663
A0202	RMQKEITAL	0.293
A0201	SLFSLLLVI	5.8
A0201	GLMWLSYFV	2.2
A0201	FVAPYFESV	8.7
A0201	ALWGFFPVL	2.7
A0202	ILSLETVKM	4.77
A0201	FPQLSAIAL	1.3
A0203	FANDKFTLV	0.829
A6801	ATSIYTIER	3.92
B1517	TVIPFYFVW	6.8
C0602	RRFKYLLNV	1.7
A0201	SMFLMTATL	4.9
A3101	TVWNRLIAR	1
A0201	FLLNKEMYL	1.1
A0201	NVEYRFLVI	0.9
A2403	TYLALMATF	4
A0206	IILEFFLMV	1.78
A0301	VTFKNAHAK	7.94
A6802	NIFMTLVPV	2.6
A0201	NLVPMVATV	2.3
A0203	GALDVSASV	2.34
A1101	VLKPSVIEE	8.2
A0301	SVQWFRLPR	0
A2402	MSPALFFTF	1.64
A0201	NLVPMVATV	2.8
A0201	QLWATLLSL	1.16
A0203	ILHCANFNV	1.22
A2402	FWAKHMWNF	8.1
A0202	NIYSALMTL	9.1
A0201	CLGGLLTMV	1.9
A0201	SLFTEQAFY	0.5
A2402	IITPIVFYR	0.9
A0206	MIAAYTAAL	9.13
B0801	FPRSMLSIF	9.88
A0203	RMQKEITAL	6.5
B1501	LLWFLTGTF	0.776
A0201	YLQPRTFLL	2.3
A6801	VVFGILIKR	4
A3101	RGRGVAIHR	6.6
A1101	STLNFNNLR	0.3
A0206	NMLSTVLGV	3
A0201	FVRSSNLKF	10
B4403	EEFGRAFSF	1.7
A0319	RVYAHVRSV	0.6
A0201	YLTAIQDFI	1.91
B5301	FVVDNVHTW	8.45
B3501	FVVDTTPPL	0.1
B3501	QVVMTSLAL	0
A0201	SLFDCIVPV	0.17
A0203	LMWFIISIV	7.18
B3501	IPFNVVTAM	5.25
A3207	SYMSTFPLF	0.5
A0202	SIMAFILGI	1.2
A2402	MMKDEPVVF	0.9
A0201	MMKTYIEFV	4.7
A0202	FLLVTLAIL	0.645
B1503	AQYASTLSV	0.162
A0206	RQLLFVVEV	1.9
A0206	AVITETIPI	6.46
A0211	FLPGQYMNI	0.1
A3101	ILIFLRNFR	5.1
A0201	FVFSTSFYL	2.5
A0201	SVFSRPLPL	0.1
A0201	GIFCFRILL	7.8
A6801	IINFTISMR	3.79
B5801	TTLSLDYAW	1.66
A0201	VTFDTLFMV	8.7
A0206	RTFHIFYYL	1.34
A2402	SPGMVPLHI	0.6
A3201	SIYRMSYQF	0.798
A0201	FLWLLWPVT	0.93
A0201	ASSGKLGLI	0.3
A0301	FPRCRYVHK	0.7
A0211	TLYAVATTV	1
A0201	QLMCQPILL	0.96
A0201	GLMTAVYLV	8.9
A3101	SFIMRNFLR	0.142
A0201	MHNQNALVC	1.4
A6901	FVFSTSFYL	1.2
A0301	MFVSRVPAK	0
A0201	CLVSGLSSL	3.7
A0201	GMANTTFHV	0.41
A0201	SLLMWITQC	2.3
B3501	LAVMGDAAW	1
B4201	RPQVPLRPM	1.18
A0206	GLLRVISGV	4.3
A6901	LLYDGSFAV	4.3
A0201	FVFSTSFYL	1
A0201	TVIYRGVNF	0.8
A0202	FLTSVINRV	0.11
A0206	KLSYGIATV	1.26
A1101	ISFQQTNAM	0.4
A2402	NITDKINQI	0.5
A0206	FLTSVINRV	5.74
A0201	ALLSRFFNM	0.606
A0203	FTSDYPFYV	3.91
A0201	LLSAINFKI	0.544
A0203	FMIVSISLV	1
A0206	FTNSQIFNI	4.8
A2402	SYLRRTQSM	6.5
A0206	FTSDYPFYV	3.58
A0201	YLEPGPVTA	1.97
A0201	GLVSKFMSN	0.5
A0203	LLYDGSFAV	1
A0203	YLVTRHADV	3.6
A0201	AMLAGTAVV	5.9
A0203	RIITILQDI	5.6
A0201	TLLGLILFV	0
A0206	KLVAMGINAV	1.7
A0203	FLLPSLATV	0.2
A0201	ILFQRTFSI	4.2
A0201	FLAFVVFLL	0.24
A0201	VLLTYFCFV	0.28
A6802	SISGVLWTV	5.5
A6802	NVIGLIVIL	0.17
A0201	ALLGLTLGV	1.3
A0201	KVNPEIDTT	0.6
A0201	VFLPNPAFI	0.8
A0201	SIVCIVAAV	5.31
A0301	SLHYFTSKY	0
A0201	FTIAMWLLL	0.54
A0206	GVFHTMWHV	4.41
B1502	STFAASGPF	9
A2402	RMILMTHFF	7.42
A0201	WLYGYNFII	0.188
A0201	VLSPTIGHV	4
A0206	MLVGHMPFM	0.4
A0201	NMVPFFPPV	4
A0201	YLLFNHFSV	1
A0201	KLVALGINAV	5
A6802	FTNSQIFNI	0.23
A0206	FANDKFTLV	2.77
A1101	SGLSIVMPV	6
A0202	TLMNVITLV	0.34
A6801	STVSQLAKR	9.66
A6801	GVIRSIFAR	0.519
A6901	EVIPYTPAM	7.17
A0206	MVLAFITFL	3.45
A0206	ILLAELEQL	7.5
A3215	MPFAWQFGF	3.2
B1801	NELGYSGYF	1
A6801	DSMDVLAEK	0.122
A0203	ALFPIIWAL	3
A0201	FLLSLGIHL	7.7
A0201	FLIDLAFLI	3
A0202	ALYKGFQFI	0.532
B3501	FPAPRAETL	0.1
A2402	DKFRKSSFF	0.5
A6802	TNAEFTFQL	5.3
B1501	MQISTIGIR	0.4
A0201	FLIVSLCPT	1.5
A2402	SGYYSTTIR	1.6
A0212	FMFNDLLKL	3
A0201	EMFGGTPAV	2.1
A6802	ITMGSLFFV	1.1
A0206	AMYVAIQAV	7.1
A3201	IIWKGIYTY	3.28
A0203	QLFNHTMFI	3.21
B1501	RQLAKAIIT	0.7
A0301	ALKKLIIDR	0.4
A1101	ANCSSISIK	1.2
A0219	GLYEAIEEC	7
C1203	FAFKLSFAI	1
A0201	RVMVSPLAV	0.9
A6802	EVIERINLL	5.3
A0201	FTNSQIFNI	9
A0202	GLLQFIVFL	0.6
A0203	AQPGLLSYV	5.53
A0201	MIAAYTAAL	9.3
A2402	TTELRTYTI	0.6
B3501	LPFDKSTIM	1.8
A6801	SALTLHWFR	2.37
A0201	YLIKLIEPV	8.03
A0201	AMYVAIQAV	2.8
B5301	MVMTTTANW	3.45
A0201	FLADAVVRL	5.6
A0301	IVFNLPVSK	0.435
A0201	SLPKTSGHY	1.6
A0201	ALAPVFAFL	2.2
A2403	RTLNELWFL	3.5
A6801	FMVSVSDFR	0.398
A0201	QLFNHTMFI	1.42
A6801	STLNFNNLR	0.561
A0201	TLGVYDYLV	2.7
A0217	LVISGLFPV	2.17
A0250	HIMPNSFRV	0.3
A0201	LLLNTTLTV	2.9
A2402	FLRYLLFGI	0.1
A0206	QIFGTAYGV	3.61
C1402	FMYALSRAF	1
B1501	VQQESSFVM	1.87
A0201	TIMGVIFLI	9.6
B1501	IGLAWIPYF	0.9
A2301	MYPFIFFIV	2.4
A2402	GVVAFLILP	0.9
A0250	YMHGSIHEV	0.1
A0206	LVISGLFPV	0.36
A3215	YSRPWNWTF	9.5
A6802	FVFSTSFYL	0.508
A0202	FLLALLSCI	8.7
A1101	IITPVVFYR	0.322
A0202	YLCFLAFLL	0.64
A0201	TLLELVVSV	1.8
A0201	IMAVGIVSI	2.14
A0201	FVFRSPFIV	0.742
A0250	YMIKLAKEV	0.2
A6802	IAVSVYGAI	7.8
A6801	NVTSIHSLL	7
A2402	ILLGPADSF	5.5
A0201	QLSAIALGV	1.5
B2705	RRFGGTVIR	10
A1101	LMYPTTLLK	2.2
B3501	EAMDTISVF	0.9
B4405	FEDLRVLSF	1.35
A0201	FVFSTSFYL	5
A0201	LMMTTIGIV	5.88
B3501	FPIKRISAV	0.4
A0201	FILGIIITV	0.11
A0201	CVMYASALV	9.32
A0202	KIFGSLAFL	9
A0202	MLNRVQILM	4.8
A0203	FLRPVLKAM	9.8
A0201	ALMAITKNV	8.41
A0301	AMVTLRKER	0.2
A0203	LMMRTTWAL	0.47
A0206	LVLSVNPYV	1.3
A0201	FLRYLLFGI	2.5
A0201	LMYDIINSV	0.6
A2402	SGYYSTTIR	5.3
A0201	SLLMWITQC	2.7
B3501	FASASSYAI	0.4
A3303	ETVERIFRR	1.77
A0201	SLLLVVEGV	8.8
B1801	AEVCAHHLF	3.6
A0201	SMWALVISV	0.274
A0201	KLLTKPWDV	2.29
A0202	FANYNFTLL	0.0839
A0201	TLYAVATTV	1.88
A0202	AMYVAIQAV	1.45
A0201	FFLWVIILF	2.3
A2402	RTSFFLWVI	1.1
A0202	SLQEEIAFL	0.37
A0203	VLMGGVPGV	1
A0206	FTIAMWLLL	0.204
B3501	IPLTEEAEL	2.787
C1502	RTFGQPLFF	5
A0202	QLFNHTMFI	0.71
A0206	FLLSLGIHL	3.7
A0201	SLYNTIAVL	5
A0203	LLLTLLATV	1.55
A1101	TMYDKILSY	3.93
A0201	FIFLLFLTL	0
A3101	VMAFIAFLR	1.33
A2402	KVTAASPML	0.5
A6802	MLMTGTLAV	9.71
A1101	AQHSTTLFK	1.3
A0201	LTFWQIDYL	7.29
A6823	YSFSRAYTL	9.3
A0301	QLQQYAESR	0.5
A0206	FANHKFTLV	3.92
A6901	NVWATHACV	1.5
B1501	SLWAWVLLF	0
A3002	CMLTEFLHY	3.61
A0202	FLHKRFTLV	0.256
A0201	YLAKLTALV	4.1
B5801	GSFKEYVFW	7.81
B5801	FGAAVSLLF	1.3
A3001	RVFYFAIFY	4
A6823	GTFEFTSFF	5.7
A2402	AWILTAGFL	0
A3101	ALFMYYAKR	0.449
A0201	YLLGLSAIM	1.1
A0206	VLAWLYAAV	8.8
A2601	ETVEWALKF	3.2
A0201	LIWKVNPEI	2
A3201	KSLKKVYTF	0.485
A0201	SLLMWITQC	1.89
A2402	IWATVVPNF	0.1
A6801	SFIMRNFLR	6.69
B1517	KAWGKSIIF	1
A3303	QLYPRNFLR	3.85
A0201	LVLSVNPYV	1.21
A3001	RAREQISNL	2.73
A0206	YLLFNHFSV	0.725
B1501	RMVLAFITF	0.79
B0801	RNIARHLAL	3.24
A0201	FIVVATAAV	7
A0201	GLCTLVAML	1.1
A0201	RQASLSISV	1.6
B1501	MYMALIAAF	0
A0206	FLLPLTSLV	1.6
A6802	QVFGTAYGV	0.95
A0201	FIAGLIAIV	1.5
A3201	RLYSIFLIF	6.87
A0201	NAHQILPKV	0.33
A1101	SLFTEQAFY	0.3
A0203	AMWDWSKSV	1
A0211	SLYNTVATL	0.9
A0201	KVYDKLFPV	0.34
A1101	STLNFNNLR	0.297
A0201	YIYTRSFQM	0.4
A0201	TPRKKNYHF	6
A0203	IVVALSSLV	3.9
A0201	GLMWLSYFV	0.71
B0801	RGRKRFHTL	9
A6802	QIFGTAYGV	2.31
A0201	FVLAAVYRI	5.58
A0201	LMYDIINSV	1.8
A0250	ALAGNHWHV	0.3
A0202	TLNTLITLI	0.99
A3303	EVFEYIIFR	4.69
B5801	MSIISTFHL	6.3
A3001	SAKNSWLNL	0.574
A6802	IVAALVFLI	0.58
A6801	TLISSDGAR	5.13
A0206	IIFWFSLEI	4.6
A0201	YIWIKNLET	4.43
B5801	FSDLLSMAW	2.4
A0201	VLIAGIILL	2.98
A0203	SLAGGIIGV	1.14
A1101	LALGFFLRK	9.58
A6901	EVATRFNTM	10
A3301	MFLTSVINR	0.841
A2402	ITPKTHFLF	0.2
A0203	ILHCANFNV	1.2
A0203	FMGVLVNSL	2.8
A2402	SNTTGKLIW	0.3
A0201	FTSSFYNYV	1
A1101	SLFRAVITK	2
A0217	LVISGVFPV	1.96
A2403	YWMGGTTYF	1
A2402	MYVKWPWYV	2.11
A6801	NQVKFYFNK	5.8
A0201	EAAGIGILTV	3.3e-05
A0206	ILLAELEQL	7.46
B5801	WALDVPMYF	3.6
A0202	LLSTTEWQV	4.9
A0203	SLADQLIHL	0.86
A0206	FLLVTLAIL	0.476
A0201	FLPNPAFIH	0.4
A0206	MLFTKFFYL	1.4
A0201	HIFYQLANV	5.81
A2402	STHNTPVYK	1.3
A0201	ALNHLVLSL	0.455
A0201	YIVGYYSAL	1.7
B0702	ILFQRTFSI	0.4
A0201	NTSKSTDFL	7.9
B1501	ILNRKAIDF	1.3
A0201	ARFSGLLIV	1.3
A2902	FVFGIPLLV	0.2
B5801	RVLEMVEDW	3.5
A0202	FTIAMWLLL	2.8
B0801	MLYQLLEAV	0.7
A0203	GLMWLSYFV	0.82
A0201	LLFGYPVYV	2.64
A0301	IIAARNIVR	0
B1517	RTLGSFTWF	1
A0201	IGLAWIPYF	0.8
B1502	FMYALSRAF	2.2
B5801	TTFSLHYAW	1.59
A0206	AMQTMLFTM	8.67
A2403	NFGRVKVHF	2
A0203	FLITGVFDI	0.765
A0206	FIAGLIAIV	2.8
A0206	YLLFNHFSV	0.73
A3101	MFLTSVINR	1.16
A6802	MLFTKFFYL	0.056
B5701	RSWNSGHEW	2.05
A0203	TIYSHLLLV	0.49
A6802	SVYDFFVWL	1.8
A0201	FAFHKEGAF	0.6
A0301	WAMEKSSKY	0.6
A3201	RVYVGNVAW	1.08
A0201	LLPFVQWFV	8.6
A3201	SIIFINYTM	6.51
A0201	TIWAANAGV	8.9
A0206	VLQAGFFLL	6.1
A0206	KQIVIINPM	2
A0201	VMLDWGIEL	6.19
A0206	SIMETIDPV	5.2
A0203	MLKSKNINI	6.09
A0202	FTSDYPFYV	2.1
A0201	LITNYLPSV	5.2
A0201	FLIGELANL	0
A0201	FLARLIWWL	3.1
A6802	SIFVSTMPV	10
A6801	QTVDFTDCR	1.57
A0206	NIAEYIAGL	7.19
A0206	MTLWYMWQV	2.67
A0201	SLSAYIIRV	2
A6802	FLVPFVVFL	1.5
A0201	FILGIIITV	0.11
A0201	QLAKAIITP	0.8
B1501	KAIITPIVF	1.3
A0201	FGLYKSINV	2.4
B2720	FMYALSRAF	0.1
A0201	GILGFVFTL	4
A0203	FLLNKEMYL	1.13
A6901	ETKKTMLAL	5.4
A0203	FIISTLNKI	0.42
A0212	FIYGYLEPV	1
A0206	FLLNKEMYL	1.6
C0303	FAFCRITSF	2
A6801	AVFKDSFLR	0.821
A3201	LLMRTTWAF	1.69
A0202	FVFDRPLPV	0.879
A0201	FLWGPRALV	0.4
A0206	GLLRVISGV	4.3
A0219	EMADYIFFV	1
A0202	YLVAYQATV	4.3
B1501	ILFQKAFSM	1.2
A0206	AMYVAIQAV	7.1
A0201	MTFGDIPLV	0.979
A2902	CMLTEFLHY	0.543
A0201	SLYNTIATL	1.55
A6802	ETQGVTAEI	2.96
A0202	SLVSKHWEL	1.16
A0201	VAPPAPVYR	0.9
A6802	MAIGIVSIL	2.39
B5301	FPASFFIKL	6.7
A3201	ITYPKALVF	3.02
A0201	ALATFTVNI	0.598
A1101	IYIEGLMHN	0
A0201	ILLPWFVDL	1
B5701	LSSPVTKSF	2.3
A0201	RTFHIFYYL	0.163
A0203	VVFLHVTYV	0.281
A0211	NLADQLIHL	0.1
A0201	MIFISSFLL	0.39
A0201	KTSTLIFFV	1
A0201	SLMNVDAAV	9.7
A0203	MIAAYTAAL	1.5
A2403	GYLNACGHF	1.69
A0202	YLCFLAFLL	0.637
A0202	VMCGGSLYV	0.61
A6823	YTFFFTQYF	0.1
A2402	ARFSGLLIV	0.7
A0301	FLYPSWSLY	0
A0202	GLMWLSYFV	0.2
A0301	LVFNSISAR	4.22
A0201	SLFNTVAVL	5
B5801	WSIHAHHQW	1.12
A0211	YMLDMTFPV	1
B3508	FPTKDVAL	1.3
A1101	GSWATSSFR	7.38
A0201	ITDQVPFSV	1.8
A3101	MLYDRINLR	3.4
A0201	SFFLWVIIL	2.5
A0203	MIIGEPIIV	9.47
A0201	FLLSLGIHL	7.7
A0201	FLIDLAFLI	0.041
A0206	YMPYVFTLL	6.4
A0201	SQDEVLFLV	4.5
A0202	FMGVLVNSL	5.3
A0202	GLMWLSYFV	0.199
A0201	FGTNETEYL	0.5
B2720	MMWATAQAL	6.4
B1501	ALFDTSASL	0
A0101	EYAPFARLL	9.7
A0202	CLDAGINYV	0.569
A0201	FLSFASLFL	4.5
A0202	TLMNVITLV	0.34
C1203	FMAAFYRVM	1
A0206	FLITGVFDI	1.5
B4013	RMFKRVFNM	9.9
A1101	IQKITVFNK	6.84
A0301	KSISKSNAK	3
A2402	GLIQYPTAW	1
A0201	YLIKLIEPV	1.3
A6801	ITFLRPVLK	1.14
A0202	ATYGIIVPV	2
A0201	ALMRRIAVV	1.78
A0201	ALVCGLRQL	0.7
A0203	AQPGLLSYV	7.22
B3501	QPLIGSRAF	1.6
A2402	MAWLFFWAI	0
A0201	FILHRLHEI	0.65
A0201	AMYVAIQAV	2.82
A3201	TLWAIINTI	1.52
A0202	FLLPLTSLV	0.76
A0201	FTSSFYNYV	0.457
A0201	FVVDTTPPL	0.2
A0201	NLVPMVATV	8.1
A0301	MQLSRLTLR	6
A0201	VLLFLAFVV	5.62
A0202	SMWALVISV	6.12
A2601	ETTNWLWAF	2
A3207	ETTNWLWTF	1.7
A2402	QTQSRPIQN	1.7
A0203	GLVGLVTFL	3.12
A0203	AQFLYLYAL	6.2
A0202	FLLVTLAIL	0.64
A0201	FLFAVGFYL	1.1
B1503	VLFLQQSIF	0.61
A0201	ITDQVPFSV	4.5
A0201	MIYGLIACL	8.48
B1501	HINKLFSVF	0.915
A0201	SLLMWITQV	1.2
A0203	SLVYGIRCV	3.83
A2402	INVEYRFLV	0.4
A2402	MLLGELLTF	6
A0301	KSISKSNAK	8.3
A0203	FLHKRFTLV	0.116
A0203	RLNKVISEL	0.208
B3501	FLLPRGLAI	0
B5801	LAVMGDAAW	3
A0301	LMYPTTLLK	4.5
A2902	YIISTHYQF	0.3
A2402	LITCKAFGL	0.5
A2402	ILFQKAFSM	0.2
A0211	KLLPVHYYM	1
A2402	RRLLGTFTW	0
A0203	SLAGGIIGV	1.1
A0206	IIPFIAYFV	0.293
A0201	LMWFIISIV	9.83
A0202	GLLRVISGV	3
A0301	AVTALTIAY	0
B4403	HEHKSTWHY	9.11
A2402	TTQALQLFL	0.4
A2402	RWLGGILPW	1
B1502	MLREGNQAF	5
A3101	MVSDTIMKR	6
A0201	SLNLTIVSV	0.423
A1101	SIQKNTIFK	5.5
A0206	IVVALSSLV	8.2
A0202	NLAPHLLLI	0.82
A0203	ILASFSAST	5.27
A0201	VLCGIAWYV	7.9
A3201	IMFAKTLDF	6.82
A0301	YLLVKWYRK	5.58
[truncated: 5,862 more rows]

## Sheet: Table S2
Table S2. 200 structure templates of HLA-I alleles.
Allele	Source
HLA_B0801	PDB
HLA_B5101	PDB
HLA_C0304	PDB
HLA_C0401	PDB
HLA_B4402	PDB
HLA_B4427	PDB
HLA_B4405	PDB
HLA_B2709	PDB
HLA_B3508	PDB
HLA_A0101	PDB
HLA_B1402	PDB
HLA_B4103	PDB
HLA_B4104	PDB
HLA_A0203	PDB
HLA_A0206	PDB
HLA_A0207	PDB
HLA_A0301	PDB
HLA_B5201	PDB
HLA_A6802	PDB
HLA_B4403	PDB
HLA_B4601	PDB
HLA_A1101	PDB
HLA_C0801	PDB
HLA_B3901	PDB
HLA_B4201	PDB
HLA_B4202	PDB
HLA_B8101	PDB
HLA_B1801	PDB
HLA_B2704	PDB
HLA_B2706	PDB
HLA_B4002	PDB
HLA_B5801	PDB
HLA_C0602	PDB
HLA_B0702	PDB
HLA_A3001	PDB
HLA_A3003	PDB
HLA_B3701	PDB
HLA_C0702	PDB
HLA_A6801	PDB
HLA_B2703	PDB
HLA_C0802	PDB
HLA_B1502	PDB
HLA_B5703	PDB
HLA_B2705	PDB
HLA_C0102	PDB
HLA_A2402	PDB
HLA_B3501	PDB
HLA_B5301	PDB
HLA_A0201	PDB
HLA_A0209	PDB
HLA_B3503	PDB
HLA_A2902	PDB
HLA_C1402	PDB
HLA_B1501	PDB
HLA_B5701	PDB
HLA_B1301	PDB
HLA_A0302	AlphaFold DB
HLA_A2501	AlphaFold DB
HLA_A2601	AlphaFold DB
HLA_A2608	AlphaFold DB
HLA_A3201	AlphaFold DB
HLA_A3303	AlphaFold DB
HLA_A6601	AlphaFold DB
HLA_B4501	AlphaFold DB
HLA_B4901	AlphaFold DB
HLA_B5108	AlphaFold DB
HLA_B8301	AlphaFold DB
HLA_C0202	AlphaFold DB
HLA_C0302	AlphaFold DB
HLA_C0303	AlphaFold DB
HLA_C0701	AlphaFold DB
HLA_C0704	AlphaFold DB
HLA_C0706	AlphaFold DB
HLA_C1202	AlphaFold DB
HLA_C1203	AlphaFold DB
HLA_C1502	AlphaFold DB
HLA_C1513	AlphaFold DB
HLA_C1601	AlphaFold DB
HLA_C1602	AlphaFold DB
HLA_C1701	AlphaFold DB
HLA_B4001	AlphaFold DB
HLA_B1503	AlphaFold DB
HLA_B4006	AlphaFold DB
HLA_B1302	AlphaFold DB
HLA_B3802	AlphaFold DB
HLA_B4102	AlphaFold DB
HLA_A0103	SwissModel
HLA_A0202	SwissModel
HLA_A0204	SwissModel
HLA_A0205	SwissModel
HLA_A0208	SwissModel
HLA_A0210	SwissModel
HLA_A0211	SwissModel
HLA_A0212	SwissModel
HLA_A0214	SwissModel
HLA_A0216	SwissModel
HLA_A0217	SwissModel
HLA_A0219	SwissModel
HLA_A0224	SwissModel
HLA_A0250	SwissModel
HLA_A0307	SwissModel
HLA_A0319	SwissModel
HLA_A1102	SwissModel
HLA_A1110	SwissModel
HLA_A2301	SwissModel
HLA_A2403	SwissModel
HLA_A2404	SwissModel
HLA_A2406	SwissModel
HLA_A2407	SwissModel
HLA_A2413	SwissModel
HLA_A2602	SwissModel
HLA_A2603	SwissModel
HLA_A2901	SwissModel
HLA_A2911	SwissModel
HLA_A2913	SwissModel
HLA_A3002	SwissModel
HLA_A3004	SwissModel
HLA_A3101	SwissModel
HLA_A3202	SwissModel
HLA_A3207	SwissModel
HLA_A3215	SwissModel
HLA_A3301	SwissModel
HLA_A3401	SwissModel
HLA_A3402	SwissModel
HLA_A3601	SwissModel
HLA_A6602	SwissModel
HLA_A6812	SwissModel
HLA_A6823	SwissModel
HLA_A6901	SwissModel
HLA_A7401	SwissModel
HLA_A8001	SwissModel
HLA_B0704	SwissModel
HLA_B0706	SwissModel
HLA_B0802	SwissModel
HLA_B0803	SwissModel
HLA_B1401	SwissModel
HLA_B1403	SwissModel
HLA_B1508	SwissModel
HLA_B1509	SwissModel
HLA_B1510	SwissModel
HLA_B1511	SwissModel
HLA_B1513	SwissModel
HLA_B1515	SwissModel
HLA_B1516	SwissModel
HLA_B1517	SwissModel
HLA_B1518	SwissModel
HLA_B1527	SwissModel
HLA_B1542	SwissModel
HLA_B1803	SwissModel
HLA_B2701	SwissModel
HLA_B2702	SwissModel
HLA_B2707	SwissModel
HLA_B2708	SwissModel
HLA_B2710	SwissModel
HLA_B2716	SwissModel
HLA_B2720	SwissModel
HLA_B3502	SwissModel
HLA_B3504	SwissModel
HLA_B3506	SwissModel
HLA_B3507	SwissModel
HLA_B3704	SwissModel
HLA_B3801	SwissModel
HLA_B3814	SwissModel
HLA_B3905	SwissModel
HLA_B3906	SwissModel
HLA_B3909	SwissModel
HLA_B3910	SwissModel
HLA_B3924	SwissModel
HLA_B4003	SwissModel
HLA_B4010	SwissModel
HLA_B4013	SwissModel
HLA_B4032	SwissModel
HLA_B4101	SwissModel
HLA_B4105	SwissModel
HLA_B4106	SwissModel
HLA_B4408	SwissModel
HLA_B4409	SwissModel
HLA_B4410	SwissModel
HLA_B4428	SwissModel
HLA_B4506	SwissModel
HLA_B4701	SwissModel
HLA_B4801	SwissModel
HLA_B5001	SwissModel
HLA_B5002	SwissModel
HLA_B5102	SwissModel
HLA_B5401	SwissModel
HLA_B5501	SwissModel
HLA_B5502	SwissModel
HLA_B5601	SwissModel
HLA_B5702	SwissModel
HLA_B5802	SwissModel
HLA_B7301	SwissModel
HLA_C0313	SwissModel
HLA_C0403	SwissModel
HLA_C0501	SwissModel
HLA_C0803	SwissModel
HLA_C1204	SwissModel
HLA_C1215	SwissModel
HLA_C1403	SwissModel
HLA_C1505	SwissModel

## Sheet: Table S3
Table S3. Overview information of dataset for PepFore model.
Author/DB of Data Source	Total peptides	source of antigen	reference
Bassani-Sternberg	7	melanoma	Direct identification of clinically relevant neoepitopes presented on native human melanoma tissue by mass spectrometry	Collected by Schmidt et al.
Bentzen	687	unclear	Large-scale detection of antigen-specific T cells using peptide-MHC-I multimers labeled with DNA barcodes
Bobisse	1001	recurrent ovarian, fallopian tube, or primary peritoneal grade 2 and 3 cancer who had received several lines of chemotherapy	Sensitive and frequent identification of high avidity neo-epitope specific CD8 + T cells in immunotherapy-naive ovarian cancer
Cohen	405	metastatic melanoma	Isolation of neoantigen-specific T cells from tumor and peripheral lymphocytes
Kalaora	2	melanoma	Use of HLA peptidomics and whole exome sequencing to identify human immunogenic neo-antigens
McGranahan	349	lung cancer and melanoma	Clonal neoantigens elicit T cell immunoreactivity and sensitivity to immune checkpoint blockade
Rajasagi	48	chronic lymphocytic leukemias	Systematic identification of personal tumor-specific neoantigens in chronic lymphocytic leukemia
Robbins	167	metastatic melanoma	Mining Exomic Sequencing Data to Identify Mutated Antigens Recognized by Adoptively Transferred Tumor-reactive T cells
Wick	108	ovarian cancer	Surveillance of the tumor mutanome by T cells during progression from primary to recurrent ovarian cancer
Matsuda	13	ovarian cancer	Induction of neoantigen-specific cytotoxic T cells and construction of T-cel	Collected by Kim et al.
IMMA2	579	unclear	POPISK: T-cell reactivity prediction using support vector machines and string kernels
Bulik-Sullivan	99	NSCLC	Deep learning using tumor HLA peptide mass spectrometry datasets improves neoantigen identification
Strønen	981	melanoma	Targeting of cancer neoantigens with donor-derived T cell receptor repertoires
Rizvi	1	NSCLC	Mutational landscape determines sensitivity to PD-1 blockade in non–small cell lung cancer
Snyder	1	melanoma	Genetic basis for clinical response to CTLA-4 blockade in melanoma
van	1	melanoma	Tumor exome analysis reveals neoantigen-specific T-cell reactivity in an ipilimumab-responsive melanoma
Calis	1383	unclear	Properties of MHC Class I Presented Peptides That Enhance Immunogenicity
IEDB	27130	vaccines, pathogens, cancers	The Immune Epitope Database (IEDB): 2018 update	https://www.iedb.org

## Sheet: Table S4
Table S4. Detailed data for PepFore model.
Allele	WT	Mut	Immunogenicity	Author/DB of Data Source
A0201	FLVLADARV	FLLLADARV	1	Calis
A0201	CLGGLLSMV	CLGGLLTMV	1	Calis
A0201	GLQDCTMLT	GLQDCTMLV	1	Calis
A0201	YLLEQLWRL	YLLEMLWRL	1	Calis
A0201	VLRDDLLEA	VLHDDLLEA	1	Calis
A0201	WLSLLVPFL	WLSLLVPFV	1	Calis
A0201	LLSLRGLPV	HLSLRGLPV	1	Calis
A0201	ILYADSPSV	SLYADSPSV	1	Calis
A0201	SLSKYIIRV	SLSAYIIRV	1	Calis
A0201	GISRYVARL	GLSRYVARL	1	Calis
A0201	TLLVDVLWL	TLLVDLLWL	1	Calis
A0201	NLQWASLAV	VLQWASLAV	1	Calis
A0201	FLISGDSPV	YLISGDSPV	1	Calis
A0201	HLSLRGLYV	HLSLRGLFV	1	Calis
A0201	QLVTRHADV	YLVTRHADV	1	Calis
A0201	FMTSVINRV	FLTSVINRV	1	Calis
A0201	KLSTGLIHL	ALSTGLIHL	1	Calis
A0201	ILDDNLVKV	ILDDNLYKV	1	Calis
A0201	TLFIGSHVA	TLFIGSHVV	1	Calis
A0201	KLWLSPQEI	KLWESPQEI	1	Calis
A0201	VLNDILSRI	VLNDILSRL	1	Calis
A0201	ILNDENYLL	ILSDENYLL	1	Calis
A0201	SMCGNWAKV	SMVGNWAKV	1	Calis
A0201	YVNAILYQQ	YVNAILYQI	1	Calis
A0201	LLCLIFLLP	LLCLIFLLV	1	Calis
A0201	LFNNAFEWI	LMNNAFEWI	1	Calis
A0201	SLRAFTAAV	SLMAFTAAV	1	Calis
A0201	SVFSENLFL	SVFRENLFL	1	Calis
A0201	LLLDEAGPL	LLDDEAGPL	1	IMMA2
A0201	CVNGVCWVV	CVNGVCWTV	1	Calis
A0201	LLAQFDSAI	LLAQFTSAI	1	IEDB
A0201	FTLVAPVGI	FTLVAPVSI	1	Calis
A0201	ILMVFISSFL	ILMIFISSFL	1	Calis
A0201	GLIIVLSFL	GLIMVLSFL	1	Calis
A0201	AIISRDSPV	AIISGDSPV	1	Calis
B3501	KPSINVHHY	IPSINVHHY	1	Calis
A0201	FLTGLFVTA	FLTGTFVTA	1	Calis
A0201	IMIGVLVGV	IMMGVLVGV	1	Calis
A0201	KLLPFHSTL	GLLPFHSTL	1	Calis
A0201	MLIIPSINV	MLNIPSINV	1	Calis
A0201	FLWSVFWLI	FLWSVFMLI	1	Calis
A0201	ARDPHSGHFV	ALDPHSGHFV	1	Strønen
B4001	KQVNSQLSL	KEVNSQLSL	1	Calis
A0201	FVDTMSCYI	FVDTMSIYI	0	Calis
A0201	FQSPQFQYL	FQQPQFQYL	1	Calis
A0201	ALALARKGV	ALALAQKGV	1	IEDB
A0201	TAQDIVLHL	TLQDIVLHL	1	Calis
A0201	GLADAFILM	GLADAFILL	0	Calis
A0201	FLVFLQTHI	FMVFLQTHI	1	Calis
A0201	RLLQTGIHN	RLLQTGIHV	1	Calis
A0211	GAQSWLWFA	GAQSWLWFV	1	Bobisse
A0201	RLNQLEGKV	RLNQLESKV	1	IMMA2
B3501	FAFQEDDSF	FAFQEYDSF	1	Bentzen
A0101	ATWALMTGF	ATDALMTGF	1	Calis
A0201	LMYDIINSH	LMYDIINSV	1	Calis
A0201	VIYGIPLSL	YIYGIPLSL	1	Calis
A0201	NLNRCSVPV	NLNCCSVPV	1	Strønen
A0201	VVLSWAPPV	VVMSWAPPV	1	Rajasagi
A0101	VTEKDTLLY	VTEHDTLLY	1	Calis
A0201	VYYAFTTPL	VMYAFTTPL	1	Calis
A0201	YIISGDSPD	YIISGDSPL	1	Calis
A0201	LWWTLVVLL	LLWTLVVLL	1	Calis
A1101	LLLQIVAPK	LLLDIVAPK	1	McGranahan
B4001	CVDVPSGKL	CEDVPSGKL	1	Calis
A0201	LMASISSSL	LMASISSFL	1	IEDB
A0201	LLHTDFETV	LLHTDFEQV	1	Calis
A0201	LLGLWGTQAL	LLGLWGTAAL	1	Calis
A0201	MLGLWGLATA	LLGLWGLATA	1	Calis
A0201	CELPKMDSV	CLLPKMDSV	1	Calis
A0201	ILTEYILWV	CLTEYILWV	1	Calis
A0201	HIAEYIAGL	NIAEYIAGL	1	Calis
A0201	YAIIGDSPV	YIIIGDSPV	1	Calis
A0201	ALSPVIPHQ	ALSPVIPHI	1	Strønen
A0201	KLLWFLTGL	KLLWFLTGT	1	Calis
A0201	KPYGLDWAEL	KLYGLDWAEL	1	Strønen
A0201	LQLPQGTTI	LQLPQGTTL	1	IMMA2
A0201	ITDQVPFSV	IMDQVPFSV	1	IMMA2
A0201	KLMPNITFL	KLMPNITLL	1	Calis
A0301	KLKLPMIMK	KLKLPIIMK	1	IEDB
A0201	ALYDIVSTL	ALYDVVSTL	1	Calis
A0201	ALWALPHAG	ALWALPHAA	1	Calis
A0201	KLIANNTTV	KLIANNTRV	1	Calis
A0201	KLFEFLVHGV	KLFEFLVYGV	1	Strønen
A0201	YMNGTMSQV	YMDGTMSQV	1	IMMA2
A0201	YLLDRGEDI	YLLDRGADI	1	Calis
A0201	EAAGIGILTV	ELAGIGILTV	1	Calis
A0201	YLLPGFSLT	YLLPGFVLT	0	Calis
A0201	VLKLRPVGA	VLCLRPVGA	1	IMMA2
A0201	QLGPFLTNV	QLGAFLTNV	1	Calis
A0201	FQNHKFTLV	FANHKFTLV	1	Calis
A0201	FSNYKFTLV	FANYKFTLV	1	Calis
A0201	YMVSFGVWI	YLVSFGVWI	1	IEDB
A0201	IMIGVLVGV	IMIGHLVGV	1	Calis
A0201	ILTDMEEKV	ILTDIEEKV	1	IEDB
A0201	SLFNTVATS	SLFNTVATL	1	IMMA2
A0201	SLLMWITQC	SLLMWITQV	1	Calis
A0201	SIMDFILGI	SIMAFILGI	1	Calis
A0201	FITEVECFL	SITEVECFL	1	Calis
A0201	SLLMWITQC	SLLMWITQA	1	IMMA2
A0201	GLDSFDPLV	ILDSFDPLV	1	Calis
B0702	SPMIVGSPR	SPMIVGSPW	1	McGranahan
A0201	GTLGIVCPL	GTLGIVCPI	1	Calis
A0201	SLDPTTSPV	SLDLTTSPV	1	IEDB
A0201	IILNGSLFTL	IILNGSLLTL	1	Calis
A0201	SLYNTIAML	SLYNTIAVL	1	Calis
A0201	ILPVIFLSR	ILPVIFLSI	0	Calis
A0201	YVLDHLIVI	YVLDHLIVV	1	Calis
A0201	ILQYDMWNV	ILQYDLWNV	1	Calis
A0201	ILDCERDKV	ILDEERDKV	1	Calis
B0702	HPSGYIRQA	HPSGYIREA	1	Calis
A0301	EVFRSSVLH	KVFRSSVLH	1	IEDB
B0702	SPRRARSVP	SPRRARSVA	1	IEDB
A0201	KVDIFSLGL	KVDIFFLGL	0	Strønen
A0201	VLADANETD	VLADANETL	0	IMMA2
B0801	HLKRKMMYM	ELKRKMMYM	1	Calis
A0201	ELPDEFVVL	ELPDEFVVV	1	IEDB
A0201	ELLHSPATV	ELLHAPATV	1	IEDB
A0201	VSDEGGSPI	VLDEGGSPI	1	IEDB
A0201	VLDKVQETV	VLDKVEETV	1	Calis
A0201	STASDFLAV	STAFDFLAV	0	Strønen
A0301	KCSERSQPR	KTSERSQPR	1	Calis
A3001	KTQIKLHLSAK	KTQIKLHLSPK	0	Wick
B2705	ERFLAQESL	ERFLAQEQL	1	Calis
A3001	KTNRIARILA	KTNRIALILA	0	Wick
B0702	SPANHHILL	SPSNHHILL	1	IEDB
A0201	QVCERIPTI	QICERIPTI	0	Strønen
A0201	QIFEVYFYL	QIFEVYWYL	0	IMMA2
A0206	QIIHTDSNTV	QIIHTYSNTV	1	IEDB
A0201	KTVLELSEV	KTVLELTEV	1	IEDB
A1101	VKITDFGLAK	VKITDFGRAK	1	IEDB
B3501	HPQAGSAVGF	HPQASSAVGF	0	Wick
A0201	VISVIFYYI	VISVIFYFI	0	IMMA2
B4002	QEECLGMAV	QEECLWMAV	1	IEDB
A0201	KVAELVHFL	KVAELVWFL	1	Calis
B0702	WPRWYFYYL	SPRWYFYYL	1	IEDB
A0201	KVAELVHFL	KVAEIVHFL	1	Calis
B0801	EMQTDAATL	EMKTDAATL	1	Calis
A3101	KTYQGSYGFR	KTYQVSYGFR	1	IEDB
B3501	EPQPDVAVL	EPEPDVAVL	1	Calis
B0702	EPKLGSLVH	EPKLGSLVV	1	IEDB
A0201	SLFSLLLVP	SLFSLLLVI	0	IMMA2
B0702	SPANAPGEIL	SPRNAPGEIL	1	IEDB
B1501	PLKTLMSHY	SLKTLMSHY	0	Strønen
B1501	SLKQKKKR	SLKQKKKP	0	Wick
A0201	VLWAHGFCL	VLWAHGFEL	1	IEDB
A0201	VISNDVCAQV	VLSNDVCAQV	1	IEDB
B4403	EQKAASSLVSY	EEKAASSLVSY	0	Wick
B1801	EENANFNKIF	EENANFYKIF	0	Wick
B4403	EENLLSFVRF	EENLLDFVRF	1	Calis
B1801	EGHAQNVSCAS	EEHAQNVSCAS	0	Wick
A2402	LYTFWEVNL	KYTFWEVNL	1	Calis
A3001	HSNKKVMRTK	HSSKKVMRTK	0	Wick
A3001	HSRNRHLGKKK	HSRNTHLGKKK	0	Wick
A3001	HSRNRHLGKK	HSRNTHLGKK	0	Wick
A0201	FMKLFTISV	VMKLFTISV	0	IMMA2
A0201	VMKFKNPPV	VMKFKNPLV	0	Strønen
A0201	VMIIVSSCAV	VMIIVSSLAV	1	IEDB
A3001	HSRNRHLGK	HSRNTHLGK	0	Wick
A0201	VMDPIDVKI	VMDSIDVKI	0	Strønen
C0303	VMALTASPVPL	VMALTASTVPL	0	Wick
A0201	VLYTYILFL	VLYSYILFL	1	Calis
A0201	VLYSPNISV	VLYSPNVSV	1	IEDB
A0201	VLNYFEPYL	VLNYFKPYL	1	IEDB
A0201	SLIHSTAQI	SLIHYTAQI	0	Wick
A0201	SFIDLQEL	SLIDLQEL	1	IEDB
A1101	FVGNFTGLY	KVGNFTGLY	1	Calis
A0301	FVGNFTGLY	KVGNFTGLY	1	Calis
A0201	EAAGIGILT	ELAGIGILT	1	IEDB
A3001	QIKLHLSAK	QIKLHLSPK	0	Wick
A0201	VLENFTILLV	VLENFTIFLV	1	Cohen
A0201	SLILIGITTV	SLILIGITTL	1	Calis
B0702	SPNLAWPLM	SPNLAWPLI	1	IEDB
B0702	SPMIVGSPRA	SPMIVGSPWA	0	McGranahan
B0702	SPMIVGSPRAL	SPMIVGSPWAL	0	McGranahan
B2705	HRFLPVKTL	HRFLPVKTR	1	Calis
A0201	VLLLWVTAA	VLLLWITAA	1	Calis
A0201	VLLGVKLSGV	VLLGVKLFGV	1	Cohen
A0201	VLLCVCLLP	VLLCVCLLI	1	Calis
B1501	HQMLLQTCRDF	HQMLLQTCQDF	0	Strønen
A0201	QILTLTAFV	QIITLTAFV	0	IMMA2
A0201	HMTEVVRRC	HMTEVVRHC	1	IMMA2
B5301	KPIVQYDEF	KPIVQYDNF	1	Calis
A1101	RAIGWQDRAR	RAIGWQDLAR	1	IEDB
A0201	TIQEFIFSA	TVQEFIFSA	0	IMMA2
B0801	RAKYKQLL	RAKFKQLL	1	IEDB
A0201	RALSLAAVH	RALSLAAVL	0	IMMA2
C0303	VADINDHAP	VADINDHAL	1	Bobisse
B1501	KRKVSLLFDHL	KQKVSLLFDHL	0	Strønen
A0206	KQHGFASF	KQHGFASI	1	IEDB
B1801	KQHELMTLDGFMMYL	KQHELMTLHGFMMYL	1	IEDB
A3002	KQHELMTLDGFMMYL	KQHELMTLHGFMMYL	1	IEDB
A3001	QTRVKGSLK	QTRLKGSLK	0	Wick
B1501	QTCTLSQCF	QTYTLSQCF	0	Strønen
C1403	FFCDVRQVIKL	FFCDVQQVIKL	0	Wick
A0201	SLENVAFNL	SLENVAFNV	1	IEDB
B0702	TPRQKRTAT	KPRQKRTAT	1	IEDB
A0201	EMWAGKKLA	KMWAGKKLA	0	Strønen
A3301	IFQEIFDKHYK	IFQEMFDKHYK	1	IEDB
A0101	FIDTKRTVY	FIDTKRGVY	1	IEDB
A0301	KLYEEPLSK	KLYEEPLLK	1	van Rooij
A0201	KMVEAMATEI	KMVEAMATGI	0	Wick
A0201	KLVVVGAGGV	KLVVVGAVGV	1	IEDB
A0201	KLVVVGAGGV	KLVVVGACGV	1	IEDB
A0201	IIGPLMDAL	FIGPLMDAL	0	Strønen
A0201	KLVVVGAGGV	KLVVVGAAGV	1	IEDB
A0201	KLYLVDFGL	KLYLVDYGL	0	IMMA2
A0201	KLYTIMSTL	KLYTIVSTL	0	IMMA2
A0211	KMAACPEKL	KMAACPKKL	1	Bobisse
A0201	TVLRYVPPL	TVLRFVPPL	0	IMMA2
B0702	RARSASPKL	RARSVSPKL	1	IEDB
A0201	KINIQFTAV	KMNIQFTAV	0	Calis
C0304	RGTIVPEL	RATIVPEL	0	Bulik-Sullivan
B0702	STWALTQPL	SPWALTQPL	0	McGranahan
C0303	FHDESTQVQL	FHGESTQVQL	0	Wick
A0201	SLDFTYPSLEE	SLDTYPSLETI	1	IEDB
B0702	SAKSHNIAL	VAKSHNIAL	1	IEDB
A1101	KKYETEYPK	KSYETEYPK	1	IEDB
A0201	QLQKANVRL	QLQKANVLL	1	IEDB
A0201	QLSDVINRL	QLSDVIDRL	0	IMMA2
A0201	SLFNTIACL	SLFNTIATL	1	IMMA2
B1801	VERASAIAR	VERASAIAW	1	IEDB
A0201	EVKEKHGFL	EVKEKHEFL	1	IMMA2
A0201	QLVWESFLA	QLVWENFLA	0	IMMA2
A1101	KSVREEYRK	KSMREEYRK	1	IEDB
A2402	EYVLLLFLA	EYVLLLFLL	1	Calis
B0801	QLEALRSLV	QLEAIRSLV	1	IEDB
A3101	QKTYQGSYGFR	QKTYQVSYGFR	1	IEDB
A0201	ILAGYILTV	QLAGYILTV	0	IMMA2
B1501	QLALSIGTPY	QLALSIGTSY	0	Strønen
A0201	QLRDVMFYL	QLCDVMFYL	1	Matsuda
A0201	QLDPARDDL	QLDPARDVL	1	IEDB
C1203	ETGEQRVVTL	KTGEQRVVTL	1	IEDB
A2402	DYAHYTPSF	DYKHYTPSF	1	IEDB
A0301	NLFTFSPRR	QLFTFSPRR	1	Calis
A0201	VPGIGILTI	VDGIGILTI	1	IMMA2
A0301	KSAGFPFNF	KSAGFPFNK	1	IEDB
B1501	FAREPFVAQF	FAWEPFVAQF	0	Strønen
A0206	KQWLVWLLL	KQWLVWLFL	1	Bobisse
B0702	QPGQTFSYL	QPGQTFSVL	1	IEDB
C0303	VAWHSEVGLPV	VAWHSEVGLPL	0	Wick
B1801	FEFCEDDLR	FEFCEDDLW	0	Wick
A1101	KSAGFPFNF	KSAGFPFNK	1	IEDB
B1501	FARAHPLMF	FARAHALMF	1	Bobisse
B3901	EQLDTAIRLTL	QQLDTAIRLTL	0	Wick
A0201	FAAELQIGV	FAAELTIGV	0	IMMA2
B3501	QPSLILVQQY	QPSLILVSQY	1	Calis
B3501	QPTDSIVRF	QPTESIVRF	1	IEDB
B0702	QPYRPVVL	QPYRVVVL	1	IEDB
A0201	FASADTAYV	FAIADTAYV	1	IEDB
A0201	QQFAVGSHV	QQFAVGSYV	1	Strønen
A0201	LALGNVISA	FALGNVISA	0	Strønen
A0201	LALGNVISAL	FALGNVISAL	0	Strønen
C0501	KAEALKLFL	KSEALKLFL	0	Wick
A0201	SLLALGNVISA	SLFALGNVISA	0	Strønen
A2402	DYLQCVLQI	DYLQYVLQI	1	Calis
B1501	LALSIGTPY	LALSIGTSY	0	Strønen
A2402	DYLHWPNQIAQ	DYKHWPQIAQF	1	IEDB
B5801	GPIPAYLFSW	WPIPAYLFSW	1	IEDB
A0211	SLGCVMYTLL	LLGCVMYTLL	1	Bobisse
A1101	LLGAAASLWAK	LLGAASSLWAK	1	IEDB
A0201	CELPKMDSVV	CLLPKMDSVV	1	Calis
A0201	KLFRFMRPL	LLFRFMRPL	0	IMMA2
A0201	LLFILFYFI	LLFILFYFA	0	IMMA2
A0202	WLSLLVPFL	WLSLLVPFV	1	Calis
B1501	SMAHVSVVPVS	SMAHVSVVPVF	0	Strønen
A0201	SLYNTIAML	SLYNTIATL	1	IMMA2
A0201	LSILSCIFA	LLILSCIFA	0	IMMA2
A0201	LLIYFLLSL	LLIHFLLSL	0	IMMA2
A0201	SLYKGVYEV	SLYKGVYEL	1	Calis
A0201	SLQEKAAKA	SLQEKVAKA	1	IEDB
B3901	WRFEQLDTAI	WRFQQLDTAI	0	Wick
A0201	LLGSSCPPPL	LLGSSCAPPL	0	Strønen
A0201	LLGRNSFEVRV	LLGRNSFEVHV	1	IEDB
C1202	IASPIKED	IASPIKEL	1	IEDB
A0201	LLGRNSFEV	LLGRDSFEV	1	Calis
A0201	CISGVCWGV	CISGVCWTV	1	Calis
C1403	SMIPKARESF	SMIPKAIESF	0	Wick
A0201	SMIPKARESFL	SMIPKAIESFL	0	Wick
A0201	NVSTILYFT	NISTILYFT	0	IMMA2
C1403	HSTAQIILAL	HYTAQIILAL	0	Wick
A0201	LLDNSTRGTDV	LLDNSTTGTDV	0	Wick
A0201	LLDEGKQKL	LLDEGKQSL	1	Calis
A0201	SLLGIWFFT	SMLGIWFFT	0	IMMA2
A0201	SMNQTVHSL	SLNQTVHSL	1	Calis
B1501	LLCPSCWDF	LLCSSCWDF	0	Strønen
A1101	SMSPVLHTQNK	SMSPVLHTENK	0	Wick
A0201	PLMTPNTITMI	SLMTPNTITMI	0	Strønen
A0201	WLIGFDFSV	WLIGFDFDV	0	IMMA2
A0201	LLFGMTPCL	LLFGMPPCL	1	Strønen
A0201	PLFFLALSI	LLFFLALSI	0	IMMA2
A0201	WLIDMESLVM	WLIDMKSLVM	0	Strønen
A0201	WLIDMESLV	WLIDMKSLV	0	Strønen
A0201	LLDSLPMDA	LLDSLPMDV	0	Strønen
B1501	WVAPDGHIF	WVAPDSHIF	0	Strønen
B4001	IEDPPFPSL	IEDPPFNSL	1	Calis
A0201	LLNYILKSQ	LLNYILKSV	1	Calis
A2402	VVPAPDGQFAF	AVPAPDGQFAF	1	IEDB
B1501	LLNKHIDCY	LLNKHIDAY	1	IEDB
A0201	LLMTSLQFA	LLMTSLQYA	0	IMMA2
A0201	LVMSQANV	LLMSQANV	0	Wick
B1501	LLRPTLDQSTV	LLRPTLDQSTM	0	Strønen
A0201	HFFWGLWAL	YFFWGLWAL	1	IEDB
A0201	SLSSSGAPSP	SLSSSGAPSL	0	Strønen
A0201	LLSTAAFPV	LLSTAALPV	1	IEDB
A0201	ILSQYLSRV	LLSQYLSRV	0	IMMA2
A0301	AVFKGSFLRK	AVFKDSFLRK	1	Calis
A1101	AVFKGSFLRK	AVFKDSFLRK	1	Calis
A0201	LASLFSTLV	LLSLFSTLV	0	IMMA2
A0201	LLSIISFPA	LLSIIFFPA	1	IEDB
A0201	AVGSHVYSV	AVGSYVYSV	1	Strønen
A0201	LLSELRFYI	LLSEIRFYI	0	IMMA2
A3001	LLKHPFILM	LLKHPFTLM	1	IEDB
A0201	SIVKPSFYV	SLVKPSFYV	1	IEDB
C1403	WYTHNLFFVF	WYTHNLIFVF	0	Wick
C1403	WYTHNLFF	WYTHNLIF	0	Wick
A0201	LLLEVEQED	LLLEVEQEI	0	Calis
A0201	LLLDYVTST	LLLDYMTST	0	IMMA2
A0201	LLLDDSLVSI	LLLDDLLVSI	1	IEDB
B4001	NESLIDSQEL	NESLIDLQEL	1	IEDB
A0201	CAYGWIPET	YAYGWIPET	0	IMMA2
A0201	SLSLHPLYI	SLSLHPLYV	0	IMMA2
A2402	AYILFTRIF	AYILFTRFF	1	IEDB
A0201	PLMTPNTITM	SLMTPNTITM	0	Strønen
A1101	VTYVSAQEK	VTYVPAQEK	1	IEDB
A0301	VTYVSAQEK	VTYVPAQEK	1	IEDB
A2402	VTNSGKFLI	VTYSGKFLI	0	Strønen
A0201	VTNSGKFLI	VTYSGKFLI	0	Strønen
B1501	LESLSAESH	LESLSAESY	0	Strønen
A0201	SSLMPILTL	SLLMPILTL	1	IEDB
C1203	VTRRPASHQTF	VTRRHASHQTF	0	Wick
B1501	LEREIPLSQPF	LEREIPLNQPF	0	Strønen
A0201	VTLPAGQCL	VTLPTGQCL	1	IEDB
A0201	DIREQMKGV	DIIEQMKGV	1	IEDB
A0201	VTFAVSFYLV	VTFAVSFYVV	0	Strønen
A0201	CLCGSVFLV	DLCGSVFLV	1	IEDB
B0702	VTDSNLVY	VTDSNLIY	1	IEDB
B0702	NPSLLKILL	NPSVLKILL	1	IEDB
A1101	VVVGASGVGK	VVVGACGVGK	1	IEDB
A0301	VVVGASGVGK	VVVGACGVGK	1	IEDB
A0201	NQLIYESYV	NQLIYELYV	0	Strønen
A2402	LFITSTHII	LFITSTHVI	1	IEDB
A0201	VVPYEPPEV	VVPCEPPEV	1	IEDB
C0702	NRRPILTIITL	NRSPILTIITL	1	IEDB
A0301	VVGASGVGK	VVGACGVGK	0	Bulik-Sullivan
A1101	KVVGARGVGK	VVVGARGVGK	1	IEDB
A2402	NYMPYFFLL	NYMPYFFTL	1	IEDB
B1501	LDYEGGTVTF	LDYEWGTVTF	1	Bobisse
A0201	LASHFFWGL	LASYFFWGL	1	IEDB
A0201	DVFAREPFV	DVFAWEPFV	0	Strønen
A0201	KLVSVSNFI	KLVSISNFI	0	IMMA2
A0101	YTDFVNEFY	DTDFVNEFY	1	IEDB
A0201	LLLEIGEGV	SLLEIGEGV	0	IMMA2
B3501	VPLVEDPLI	VPLVEDPFI	1	IEDB
B3501	VPLSEDQLL	VPLSEDSLL	1	IEDB
B0702	VPLHGSIL	VPLHGTIL	1	IEDB
A0201	LEATYTSTL	LEATYASTL	1	IEDB
B0801	DLRKRRVLF	DLRQRRVLF	1	IEDB
A0201	NVFKYMTSV	NVFKYLTSV	0	IMMA2
A0201	DLLLGTLNF	DLLLGTLNI	1	IEDB
A0201	NVCLYNRLL	NVLLYNRLL	0	IMMA2
A0101	VSDGGTNLY	VSDGGPNLY	1	Calis
A1101	VVVGASGVGK	VVVGADGVGK	1	IEDB
A1101	VVVGASGVGK	VVVGAVGVGK	1	IEDB
A0201	SLMDIAILTSL	SLMDPAILTSL	1	IEDB
A0201	SLMDKVPNGI	SLMDKVSNGI	0	Cohen
A0201	NLFFVFYML	NLIFVFYML	0	Wick
A0201	LIYESYVSEL	LIYELYVSEL	0	Strønen
A0201	SLLYLILFF	SLLYLILFL	0	IMMA2
A0201	SLLWMNPFV	SLLWMNLFV	1	IEDB
A1101	HVKITDFGLAK	HVKITDFGRAK	1	IEDB
A0201	NLGKVIQTL	NLGKVIDTL	0	IMMA2
A0201	LISIFLHLC	LISIFLHLV	0	Calis
A0201	NLKLFMSHV	NLDLFMSHV	0	IMMA2
A0201	LLATTFSGL	LLATTVSGL	1	IEDB
A0201	LLALAMAGL	LLALLMAGL	1	IEDB
A0101	CTELKLSKY	CTELKLSDY	1	Calis
A0201	LLAFSNPTV	LLAFTNPTV	0	IMMA2
A0201	LLADKFPVF	LLADKFPVL	1	IEDB
A3101	HVKITDFGL	HVKITDFGR	1	IEDB
A0201	SLLSLPRSL	SLLSLPLSL	0	Strønen
A1101	LGVVESAV	LGVVESAK	0	Wick
A2902	VYINKPFMY	VYINHPFMY	1	Calis
A2402	VYTGDPAQL	VYIGDPAQL	1	IEDB
B1501	LFYLGSSTAS	LFYLGSSTAF	0	Strønen
A0201	NLLSTVLGV	NMLSTVLGV	1	IMMA2
B0702	NPATPTSKL	NPATPASKL	1	IEDB
B0702	NPKATLLSL	NPKASLLSL	1	Calis
B0702	NKRKQVPFM	NPRKQVPFM	1	Calis
A0201	LLMYSVIGV	LIMYSVIGV	0	IMMA2
A0201	SLLSEFCRQ	SLLSEFCRV	1	Calis
A0201	LIMLYFFII	LIMIYFFII	0	IMMA2
C1403	CYMEALALV	CYMEAVALV	0	Wick
A2402	VYSSANLCTF	VYSSANNCTF	1	IEDB
C0702	VCRPLHYPLL	VYRPLHYPLL	1	Bobisse
A0201	LIIPCIHLI	LIIPFIHLI	1	Strønen
A2402	CMTWNQMNL	CYTWNQMNL	1	IEDB
A0201	NLEREEYTV	NLQREEYTV	1	IEDB
A0201	NLQSLTNML	NLQSLTNLL	1	IMMA2
A3303	DALKFMHMGKR	DALKFMHIGKR	1	IEDB
A0301	LIFCHSKKS	LIFCHSKKK	1	Calis
A0201	FIEDFDIYV	LIEDFDIYV	1	Calis
A2402	VYMPASWVK	VYMPASWVM	1	IEDB
A0206	LIDDYGVEEE	LIDDYGVEEV	1	IEDB
C1403	IFWYTHNLFF	IFWYTHNLIF	0	Wick
B4002	SERQANFL	TERQANFL	1	Calis
C0304	FVSKSDIKSM	FVSTSDIKSM	1	Bulik-Sullivan
A0201	FVTETPLEG	FVTETPLEV	1	IEDB
A2402	IMLYLTFYL	IYLYLTFYL	1	IEDB
C1403	FWYTHNLF	FWYTHNLI	0	Wick
C1403	FWYTHNLFF	FWYTHNLIF	0	Wick
C1403	FWYTHNLFFV	FWYTHNLIFV	0	Wick
A0201	RQLLFTVEV	RQLLFVVEV	1	IEDB
A0201	KARDPHSGHFV	KALDPHSGHFV	0	Strønen
A3001	KARESFLEK	KAIESFLEK	0	Wick
A1101	KAGECGLI	KAGECGLK	0	Wick
A1101	RQFHQKLLF	RQFHQKLLK	1	IEDB
C0501	KADAKPLLHIL	KADAKALLHIL	0	Wick
C0501	KADAKPLLHI	KADAKALLHI	0	Wick
C1403	FWYTHNLFFVF	FWYTHNLIFVF	0	Wick
B4001	GEAATFCAL	GEAANFCAL	1	IEDB
A0301	IVFNLPISK	IVFNLPVSK	1	Calis
B4001	GEIGSVAL	GEIGAVAL	1	IEDB
A0201	RAFTSAVLL	RVFTSAVLL	0	IMMA2
A0201	ITMPSLFFV	ITMGSLFFV	1	Calis
A2402	SYKTHSDKF	SYATHSDKF	1	IEDB
B4001	GHTLPTEVL	GETLPTEVL	1	IEDB
C0303	RSKGDLGA	RSKGDIGA	0	Wick
A0201	IVSPFIFLL	IVSPFIPLL	1	Calis
A2402	FYVFSRVKNL	FYVYSRVKNL	1	IEDB
A0201	GAGVGVLTA	GAGIGVLTA	1	IMMA2
A3001	PTGKAAGLL	RTGKAAGLL	0	Wick
A0201	RTIKIFTTV	RTIKVFTTV	1	IEDB
A1101	RVLSLIGMK	RVLSLIGLK	1	IEDB
A0201	RKSAPSTGGV	RMSAPSTGGV	1	IEDB
A0201	TLDYKPLSA	TLDYKPLSV	1	Calis
A0301	TLGWLLQTPK	TLDWLLQTPK	1	IEDB
B0801	SLDSKTQSL	TLDSKTQSL	1	IEDB
A0201	SLDSKTQSL	TLDSKTQSL	1	IEDB
A0201	TLDQSTVHI	TLDQSTMHI	0	Strønen
A0201	KELLKHPFIL	KELLKHPFTL	1	IEDB
C1403	RPCPGDTTQV	RPCPGDTTEV	0	Wick
A0201	TSAEDLNLL	TLAEDLNLL	1	IEDB
A0201	FSSEVLNLV	FSSDVLNLV	1	IEDB
B1501	SPLKTLMSHY	SSLKTLMSHY	0	Strønen
A3001	ASLSSPQPQL	SSLSSPQPQL	0	Wick
B1503	FRTMAAATLKAFFKC	FRTMAATTLKAFFKC	1	IEDB
A0201	FKYLLPGFVL	FQYLLPGFVL	0	Calis
A2402	SCHSLHLLF	SFHSLHLLF	1	Calis
A0201	RLLRDAGLV	ILLRDAGLV	1	IMMA2
A0201	TSIANLPKL	TLIANLPKL	1	IEDB
B5301	FRTMAAATLKAFFKC	FRTMAATTLKAFFKC	1	IEDB
A0201	RMPRVTDLV	RMPAVTDLV	0	IMMA2
A0201	RMILYLKSV	RMILYLESV	0	IMMA2
A0201	TLGQHLPTA	TLGQHLPTL	1	IEDB
B0702	RPDTRYLL	RPDTRYVL	1	IEDB
B1501	FSSSFPKPPSS	FSSSFPKPPSF	0	Strønen
A2902	FVFKNIKGY	FVFKNIDGY	1	IEDB
A0201	FSNSQIFNI	FTNSQIFNI	0	IMMA2
B0702	RPRDGIRFL	RPRDAIRFL	1	IEDB
B0702	APRGEVRFL	RPRGEVRFL	1	Calis
B0702	KPSSLLISSL	RPSSLLISSL	1	Calis
A0201	ISPFTPEFLV	ILPFTPEFLV	0	Strønen
A0201	LVDYNFSLV	FVDYNFSLV	1	Calis
A0301	KCYGVSPKK	KCYGVSPTK	1	IEDB
A0201	FVSKLYYFEI	FVFKLYYFEI	0	Strønen
A0201	TIWFLILSV	TIWFLLLSV	1	IEDB
B3901	THNLFFVFYML	THNLIFVFYML	0	Wick
B0702	GPHVPESAF	RPHVPESAF	1	IEDB
A0201	QLMYPTTLL	ILMYPTTLL	0	IMMA2
A0201	ILNAMITKI	ILNAMIAKI	1	Robbins
B1501	ILNASNLKTF	ILNASNVKTF	0	Strønen
A0201	FSISVTTEI	FTISVTTEI	1	IEDB
A0201	FTLADIWFL	FTLIDIWFL	0	IMMA2
A0201	FILMYEERAV	FTLMYEERAV	1	IEDB
B0702	GPATAQMPL	GPATAQMAL	1	Calis
A0201	GMTPCLLAL	GMPPCLLAL	0	Strønen
A0201	GMYLLLIAS	GMYLLLIAV	1	IEDB
B0702	GPGHSARVL	GPGHKARVL	1	Calis
A1101	STPPPGTRVR	STPLPGTRVR	1	IEDB
A1101	STNVQSGMK	STNVRSGMK	1	Calis
A0301	STNVQSGMK	STNVRSGMK	1	Calis
B0702	IPAITQMNL	IPTITQMNL	1	IEDB
B0702	EPTNFTISV	IPTNFTISV	1	IEDB
B1501	GPSYCLPPTF	GLSYCLPPTF	0	Strønen
B1501	IQENALPLM	IQANALPLM	0	Strønen
A0201	GLVRLNAFF	GLVRLNAFL	0	IMMA2
A0301	GTKEDVDVLK	GTKKDVDVLK	1	Bulik-Sullivan
B5101	EPTNFTISV	IPTNFTISV	1	IEDB
A0201	GMLCSFQIPDA	GMLCSFQTPDA	0	Wick
A0202	GISRYVARL	GLSRYVARL	1	Calis
A0201	GSLDVPMAV	GSLDVLMAV	0	Strønen
A1101	STFNVPREK	STFNVPMEK	1	IEDB
A3001	GSNPFQHLEK	GSSPFQHLEK	0	Wick
B1501	VMVDGELY	IMVDGELY	0	Wick
A0201	GTAWLEWRHV	GTAWLEWWHV	0	Strønen
A1101	SSWRNADDDR	SSWHNADDDR	0	Wick
A1101	GRIAGGVCYY	GTIAGGVCYY	1	Calis
A0301	GRIAGGVCYY	GTIAGGVCYY	1	Calis
A1101	GSKKAVTK	GSKRAVTK	0	Wick
A0201	STVHILTRI	STMHILTRI	0	Strønen
B0702	IPNTRANL	IPNARANL	1	IEDB
B3501	GPTFNYLLDM	GPTFNCLLDM	0	Wick
B0702	IPLTTAAKT	IPLTTAAKL	1	IEDB
B1501	GQGGSPTTM	GQGGSPTAM	1	IEDB
B1502	GQGGSPTTM	GQGGSPTAM	1	IEDB
B2705	GPWGFSHGA	GQWGFSHGA	1	Bobisse
B0702	SPIPSSWAF	IPIPSSWAF	1	Calis
B2705	GRIAFSLKY	GRIAFFLKY	1	Bassani-Sternberg
B2705	GRKLFGTPF	GRKLFGTHF	1	Bobisse
B2705	GRTGAGKSSL	GRTGAGKSFL	0	Bassani-Sternberg
B5101	IPFYGKGI	IPFYGKAI	1	IEDB
A1101	SASKIITMK	SASKIITLK	1	IEDB
A2402	SWPDTAELPF	SWPDGAELPF	1	Calis
A1101	LSSGVFLLK	ISSGVFLLK	1	IEDB
C1502	ISSNNAVIEL	ISLNNAVIEL	1	Bobisse
A0201	GLDGAVDMG	GLDGAVDMV	1	IEDB
A0201	VLSPLTKGI	ILSPLTKGI	0	IMMA2
A1101	SVIRQLMKK	SVISQLMKK	0	Wick
A1101	SVIRQLMK	SVISQLMK	0	Wick
A0201	GILGLVFAL	GILGFVFAL	1	IMMA2
A2402	TWLSLLVPF	SWLSLLVPF	1	Calis
A0201	GFLIAFQPLL	GFLIAYQPLL	1	IEDB
A1101	SLVRRAFPH	SVVRRAFPH	1	IEDB
A0201	SVTTKILPV	SVTTEILPV	1	IEDB
C0102	ITDFGLAKL	ITDFGRAKL	1	IEDB
C1203	ISYLMIALT	ISYLMIALM	0	Wick
A1101	GIAPYQLGK	GIAPLQLGK	1	IEDB
A0201	SMRDRLARL	SVRDRLARL	1	IMMA2
A1101	TTAEDGKCY	ITAEGKCYK	1	Calis
A0301	TTAEDGKCY	ITAEGKCYK	1	Calis
C1203	ISYLMIALTVV	ISYLMIALMVV	0	Wick
A2402	RLPLTFGW	RYPLTFGW	1	Calis
C0501	SADGGGLQ	SADGGGLS	0	Wick
A0201	GLLPVLSWLP	GLLPVLSWLL	0	Strønen
A0201	YLVCYILYI	ILVCYILYI	0	IMMA2
A0301	GRNVPVQSNK	GLNVPVQSNK	0	Bulik-Sullivan
A0201	GLPPEYLQV	GLPVEYLQV	1	IMMA2
B1501	GLRERMGPSY	GLRERMGLSY	0	Strønen
A0201	SAPLPSHRV	SAPLPSNRV	1	IEDB
C1502	STVQLITQL	STVQLIMQL	1	IEDB
A0301	IQVTISSFK	IQITISSFK	1	IEDB
A1101	STVPCFMPK	STVPCFNPK	1	IEDB
B2705	IRSSCQNKL	IRSSVQNKL	1	Calis
A0201	GLFRRYGSTV	GLFRPYGSTV	0	Strønen
A3001	GTRNPARNA	GTRNPANNA	1	IEDB
A2402	RVSIFFDY	RYSIFFDY	1	Calis
A0201	ILTGLNYEA	ILTGLNYEV	1	Cohen
A0201	GLLGNVSSV	GLLGNVSTV	1	Calis
A0201	FQLLFLNTL	FQQLFLNTL	1	Calis
A0201	TLLANVQAV	TLLANVTAV	1	IMMA2
A0301	KPILWRGLK	KLILWRGLK	1	Bassani-Sternberg
A1101	TSISLAYFFK	TSIPLAYFFK	1	Calis
A0301	TSISLAYFFK	TSIPLAYFFK	1	Calis
A0201	FLMASISSS	FLMASISSF	0	Strønen
A0201	FLMASISSSL	FLMASISSFL	0	Strønen
A0101	LSEDMLNDPN	TSEDMLNPNY	1	IEDB
A3001	RGRNSATSADE	RGRNSATSADK	0	Wick
A0201	KLSGQINLV	KLLGQINLV	1	IMMA2
A0201	KLLEQWNLA	KLLEQWNLV	1	IEDB
C1403	RFEQLDTAI	RFQQLDTAI	0	Wick
C1403	RFEQLDTAIRL	RFQQLDTAIRL	0	Wick
A0201	KLKAIPTTI	KLKAIPTTL	1	IEDB
A0201	FLLCFCVLA	FLLCFCVLL	1	Calis
A0201	HIHCLNPPL	HIHCVNPPL	1	Bobisse
A0301	RTKQTARK	RIKQTARK	0	Bassani-Sternberg
A0301	KLFAAKTLK	KLFAAETLK	1	IEDB
A1101	RILKETEFK	RILKVTEFK	1	IEDB
A0201	FLQSRGNEV	FLQFRGNEV	0	Strønen
A0201	FLHLLLVTL	FLQLLLVTL	1	IEDB
A0201	HIAKSPFEV	HIAKSLFEV	1	IEDB
A0201	ILAKFLHWL	ILAAFLHWL	1	IEDB
A0201	FLRGEAYGL	FLRGRAYGL	1	Calis
B0801	FLRGEAYGL	FLRGRAYGL	1	Calis
A0201	KLGEFYNQY	KLGEFYNQM	1	IMMA2
A0201	KHGDVITII	KLGDVITII	1	IEDB
A1101	TRPSYIRSLRK	TRPSYIRSLQK	1	IEDB
A0201	ITWVATEGA	IIWVATEGA	1	IEDB
A3001	RIARILAGSK	RIALILAGSK	0	Wick
A2902	HISALKRRF	HISALKRRY	1	IEDB
A0101	HISALKRRF	HISALKRRY	1	IEDB
A0201	FLLDEANGL	FLLDEAIGL	1	IEDB
A0201	FLAPLFMVLL	FLAPLFLVLL	1	IEDB
A0201	FVARLHAAA	FLARLHAAA	0	IMMA2
A0201	KLSHQPVLL	KLSHQLVLL	1	Strønen
A0201	FLAVLSITI	FLAVLSPTI	0	IMMA2
A0201	LLSGLGINAV	KLSGLGINAV	1	Calis
A0201	FLDEFMEAV	FLDEFMEGV	1	IMMA2
A1101	HLNRATLHK	HLNRAMLHK	0	Wick
A0201	KLQERQSDL	KLQEQQSDL	1	IMMA2
B3901	IHSTAQIILAL	IHYTAQIILAL	0	Wick
B1501	RERHHQPQTC	RERHHQPQTY	0	Strønen
B1501	REIPLSQPF	REIPLNQPF	0	Strønen
A0201	KLINKFLAL	KLVNKFLAL	1	IEDB
A0201	SILDAVQRV	FILDAVQRV	1	IEDB
A1101	SLCKLNNVFS	SLCKLNNVFY	1	Calis
A0301	SLCKLNNVFS	SLCKLNNVFY	1	Calis
A0201	FISSFLLPM	FISSFLLPL	0	IMMA2
A0201	HLTDFQVTI	HLVDFQVTI	1	IEDB
A0201	SLAPLSPRA	SLAPLSPRV	1	IEDB
B3901	IHSTAQIIL	IHYTAQIIL	0	Wick
A0201	FIYAGSTSA	FIYAGSLSA	1	IMMA2
A0201	FIYSIIETI	FIYSIMETI	0	IMMA2
A0201	FLEIYTTTV	FLEIYTVTV	1	IEDB
A0201	FLHQSSVPNL	FLHQSSVPTL	0	Wick
A0201	FLIAFQPLL	FLIAYQPLL	1	IEDB
A0201	FLIDLSFLI	FLIDLAFLI	0	IMMA2
A0201	KLCRYYTEI	KLLRYYTEI	1	Calis
A0201	KLLPEGFWV	KLLPEGYWV	1	IMMA2
A0201	KLVMSQANV	KLLMSQANV	0	Wick
A0201	KLLPWFNYL	KLLLWFNYL	0	IMMA2
A0201	HLIQIPLLI	HLIKIPLLI	0	IMMA2
A0201	FLIPNGFYA	FLIPKGFYA	0	IMMA2
A0201	SLYECITFL	SIYECITFL	0	IMMA2
A0201	HLIFSYSFL	HLIFSYAFL	0	IMMA2
A0201	FLTYLDVSV	FLIYLDVSV	1	Cohen
A0201	HLIDPNTLQV	HLIDSNTLQV	1	IEDB
A0201	FLKDVMTEI	FLKDVMVEI	0	IMMA2
A0201	HLMFHTLPI	HLMFYTLPI	0	IMMA2
A0201	KLPVGSQCSV	KLPVGSQCLV	0	Strønen
A0201	HLMSFPSSA	HLMSFPQSA	1	IEDB
A0201	FVFLRNFSL	FLFLRNFSL	1	IMMA2
A0201	FLFYFLKSGA	FLFWFLKSGA	0	Calis
A0201	FFFYPLDFT	FLFYPLDFT	1	IEDB
C1203	FLGEINPQHSW	FLGDINPQHSW	0	Wick
A0201	NLMDGDLGL	HLMDGDLGL	1	IEDB
A0201	TQFRCAVAL	TQFWCAVAL	0	Strønen
A0201	FLRNFSLML	FLRNFSLMV	1	IEDB
A0201	TPWCSPIKV	TLWCSPIKV	1	Cohen
A1101	KFLPDLYSYK	KFLPDLYDYK	1	IEDB
A0201	TLSSPSPST	TLSSPSPSA	0	Calis
A0201	RLNDFLGSL	RLNDFLGLL	0	IMMA2
A0201	RLNKRSYII	RLNKRSYLI	0	Calis
A0201	RLNQLESKS	RLNQLESKM	1	IEDB
A0201	TLREYVLDL	TLREYILDL	0	Calis
A0201	CLYDFDYYI	TLYDFDYYI	0	IMMA2
B4001	HERNGLTVL	HERNGFTVL	1	IEDB
A0201	FMKIVCVEV	FMKAVCVEV	0	IMMA2
A0201	RLMKHYPGI	RLIKHYPGI	1	IEDB
A0201	RLIQNSLSI	RLIQNSLTI	0	Calis
A0201	SMPDFDLHL	FMPDFDLHL	1	Cohen
A0201	RLLDRLVRR	RLLDRLVRL	1	Calis
A0201	FMTKINGLEV	FMTKINDLEV	0	Strønen
A0101	ILDTAGQEEY	ILDTAGREEY	0	Cohen
A0201	ILGVCSSGL	ILDVCSSGL	0	Strønen
B1501	SSFPKPPMF	SSFPKPPSF	0	Strønen
B1501	ILQFQNPGY	ILHFQNPGY	0	Strønen
A0301	TLLRKHTFK	TLLRKHTLK	1	Calis
B1501	FQANFPQTW	FQANFSQTW	0	Strønen
A0201	FQAQHIAVA	FQAQHIAMA	1	IEDB
B3901	FQDDDQTRV	FQDDDQTRL	0	Wick
A2902	SFMEELDKY	SFKEELDKY	1	IEDB
A0206	FQDSVRIT	FQDSVRTT	1	IEDB
B3901	FQERHLPI	FQETHLPI	0	Wick
A1101	GVYYLHQNN	GVYYHKNNK	1	IEDB
A0301	GVYYLHQNN	GVYYHKNNK	1	IEDB
A3001	SNKKVMRTK	SSKKVMRTK	0	Wick
A0201	TQLNQSFEI	FQLNQSFEI	1	IEDB
A0201	ILLNKHLD	ILLNKHID	1	IEDB
A0201	SLLGLILFV	TLLGLILFV	0	IMMA2
A0201	RLYKTIGQL	RLYKTLGQL	1	IEDB
A0201	FQPSFPHLV	FQPSFSHLV	0	Strønen
A1101	TLLRKHTFK	TLLRKHTLK	1	Calis
C0304	FAVVNSHSL	FPVVNSHSL	0	Bulik-Sullivan
A2402	GYSKDVLLRL	GYSKDVLPRL	1	IEDB
C1203	TLPQSVSKQAV	TLPQSVSKQSV	0	Wick
B0702	FPRGQGVPT	FPRGQGVPI	1	IEDB
B0702	FPRSMLSSF	FPRSMLSIF	1	IEDB
A0201	RLQSLQNYV	RLQSLQTYV	1	IEDB
A0201	RLRDSNQAV	RLRDLNQAV	0	Calis
B0801	ILKGKFRTA	ILKGKFQTA	1	Calis
A0201	RLIDFIKDV	RLIDFLKDV	1	IMMA2
A2402	HFLKCGFPF	HFSKCGFPF	1	Calis
B0702	TPRDLGACM	TPRDLGACI	1	IEDB
B1502	NQWMNDTDCF	SQWMNDTDCF	1	IEDB
A0201	RLDDEDGDFQ	RLDDDGNFQL	1	Calis
A0201	ILAKFLHWL	ILAKFAHWL	1	IEDB
A1101	KITDFGLAK	KITDFGRAK	1	IEDB
B3501	TPLVVKIDKPY	TPLVIKIDKPY	0	Wick
B5401	TPPPGTRVRA	TPLPGTRVRA	1	IEDB
B1501	RLESLSAESH	RLESLSAESY	0	Strønen
A1101	SILPSGPLK	SIIPSGPLK	1	IEDB
A0201	FLVHGVRPGM	FLVYGVRPGM	0	Strønen
B1501	FLVHGVRPGM	FLVYGVRPGM	0	Strønen
A0201	RLFDFNKQQ	RLFDFNKQA	1	Calis
A0201	FLTAHRLPL	FLTAHSLPL	1	IEDB
A0201	FLSDHPYLV	FLSDHLYLV	1	IEDB
B1501	KLREANQQQQF	KLCEANQQQQF	0	Wick
C1203	RIYVGGKINRI	RIYVGGKINHI	0	Wick
A1101	SILEQMRRK	SILEQMHRK	1	Bobisse
A0201	FLSHNLTLV	FLSHNFTLV	1	Calis
A0201	KLAKPLPYT	KLANPLPYT	1	IEDB
A0201	FLSYISHTV	FLSYISDTV	0	IMMA2
A0201	FLRQRVAFL	FLSQRVAFL	0	Strønen
A0201	FLSRLVMYA	FLSRLVLYA	0	IMMA2
A0201	FLPSANEHL	FLSSANEHL	1	IEDB
A0201	ILARNLVPI	ILARNLVPM	1	Calis
A0301	KIFSEVTPK	KIFSEVTLK	1	IEDB
C1203	FVASNDEGV	FMASNDEGV	0	Wick
A1101	KIFIEWMK	KIFIEWLK	0	Wick
C0304	SSAAAPFPH	SSAAAPFPL	1	Bulik-Sullivan
A0201	TMSSSHLFYL	TMSFSHLFYL	1	IEDB
A0201	FMGSLVNSL	FMGVLVNSL	1	Calis
A0201	RLFSYNYTT	RLFSYNFTT	0	IMMA2
A0201	FLYSFFLCV	FLYSFFLCI	1	Calis
A0201	FLYRLFSLL	FLYRLFSIL	1	Calis
A0201	KINLSLSAL	KINLSLFAL	0	Strønen
A1101	SIGDYYACAR	SIGDYYTCAR	0	Wick
A0201	FVYALALL	FLYALALL	1	Calis
A0301	RPFKGYEGSLIK	RLFKGYEGSLIK	0	Bassani-Sternberg
A0201	ILCGTCLIV	ILCETCLIV	1	IEDB
A0301	KILDAVVAQE	KILDAVVAQK	1	IEDB
A0301	RLFRKSNFK	RLFRKSNLK	1	IEDB
A1101	RLFRKSNFK	RLFRKSNLK	1	IEDB
B1501	HLRIHTGEKPY	HLRIYTGEKPY	0	Strønen
A0201	SLSVIRPMT	SLSVVRPMT	0	IMMA2
A0201	AVFTWTNLLVV	ALFTWTNLLVV	0	Wick
B0801	MKHFLILAL	MKTFLILAL	1	IEDB
A0301	ASWVVPIDIE	ASWVVPIDIK	0	Bassani-Sternberg
A0201	YLYALTYFL	YLYALVYFL	1	IEDB
A0201	LPAIIREAI	LPAIVREAI	1	IEDB
B1501	MAHVSVVPVS	MAHVSVVPVF	0	Strønen
A0201	YIWIYNLET	YIWIKNLET	0	IMMA2
A0301	AHHGGWTTK	ALHGGWTTK	1	IEDB
A0201	LMTNGPLEP	LMTNGPLEV	1	IEDB
A0201	ARIIIRSLL	ALIIIRSLL	0	IMMA2
A0201	ALIHHNTHL	ALIHHNTYL	1	Cohen
A0201	MLAVVSCAV	MLAVISCAV	1	IEDB
B0702	APASSCLPAL	APASSLLPAL	1	IEDB
A0201	MLASTLTDS	MLASTLTDA	0	IMMA2
A0201	AVFTWTNLLV	ALFTWTNLLV	0	Wick
A0201	QLDLQPETT	MLDLQPETT	1	IMMA2
A0201	AVFTWTNLL	ALFTWTNLL	0	Wick
A0201	MVFISSFLL	MIFISSFLL	0	IMMA2
A1101	ASNAPSAAK	ASNASSAAK	1	Rizvi
A0201	YLVDKETIGV	YLVDVETIGV	1	Calis
B1501	YLVDSVAKT	YLVDSVAKM	0	Strønen
A1101	ASMPTTIAP	ASMPTTIAK	1	IEDB
A0301	ASMPTTIAP	ASMPTTIAK	1	IEDB
B1501	AIMPSSPPL	ASMPSSPPL	1	Bobisse
B0702	APIQGTNLQ	APIQGTNLL	1	IEDB
A0201	YLEPGPVTA	ALEPGPVTA	1	IEDB
A1101	ASPISCIFSR	ASPISSIFSR	1	IEDB
A0201	AVFTWTNL	ALFTWTNL	0	Wick
A0201	MALAGDSTV	MALIGDSTV	0	IMMA2
A0201	LALLRLPLV	MALLRLPLV	0	IMMA2
C0303	MALTASPVPL	MALTASTVPL	0	Wick
A0201	YPAPQESYGA	YLAPQESYGA	0	Strønen
A0201	YSARIEENI	YLARIEENI	1	IEDB
A6801	YVSEKDVTSAK	YVSEKDVISAK	0	Bulik-Sullivan
A0201	MINAYLDKF	MINAYLDKL	1	IMMA2
A0201	YLVSIFCHL	YLVSIFLHL	1	Calis
A0201	MTSCVSDQL	MTSCVSEQL	0	IMMA2
A0201	LMITRFVSL	LMIERFVSL	1	IEDB
A0201	VMDSIFVST	LMDSIFVST	0	IMMA2
A2402	LYNSVSFSTF	LYNSASFSTF	1	IEDB
A1101	YMKSSEFENK	YMKSLEFENK	1	IEDB
B1501	YQLALSIGTPY	YQLALSIGTSY	0	Strønen
A0201	AMLNGLIHV	AMLNGLIYV	1	IEDB
A1101	AAYQQLTSEK	AAYQRLTSEK	0	Wick
A0201	LMASISSSLL	LMASISSFLL	0	Strønen
A0201	YMMMRDCWHAV	YMMMWDCWHAV	1	IEDB
A0201	YMMMRDCWHA	YMMMWDCWHA	1	IEDB
A0201	ALLIAGLAL	ALLMAGLAL	1	IEDB
A0201	PMAVAILKEV	LMAVAILKEV	0	Strønen
A0201	ALLKHREEI	ALLKHRFEI	1	IMMA2
A1101	ATSLDVINR	ATSLDVINY	1	Calis
A0201	AMVHYLQIL	AMVHYLMIL	0	Strønen
A0201	YMEALALV	YMEAVALV	0	Wick
A0201	YIDIGNYTL	YIDIGNYTV	1	IEDB
A0201	LVMPFSIVYI	LMMPFSIVYI	1	IEDB
B0801	YIHGGGWAL	YIHGRGWAL	1	IEDB
B3701	YQGSYGFRL	YQVSYGFRL	1	IEDB
B1501	YMIFFVLVIF	YIIFFVLVIF	0	Strønen
A0201	YIIKNTFNI	YIIKNTFNV	0	IMMA2
B1501	PSYCLPPTF	LSYCLPPTF	0	Strønen
A0201	LLLIWYRPV	LMLIWYRPV	1	Calis
A1101	YICDFIQQK	YICGFIQQK	1	IEDB
C1203	YMYTDLQAL	YMHTDLQAL	0	Wick
A0201	CMIFISSFL	LMIFISSFL	0	IMMA2
B0702	MPAYNRNTL	MPAYIRNTL	1	Calis
A2402	VYQPPQTSI	LYQPPQTSI	1	IEDB
A0201	AMPFSIFYRM	AMPFSIFYPM	1	IEDB
C1203	YMYTDLQALHM	YMHTDLQALHM	0	Wick
B1501	LMILSSNWAY	LMILSANWAY	0	Strønen
A1101	ATNARDSSSR	ATNAKDSSSR	0	Wick
A0201	LMVLSANWAYV	LMILSANWAYV	0	Strønen
A0201	ALSTTDLEA	AMSTTDLEA	1	IMMA2
A1101	YIATQGPLK	YIATNGPLK	1	IEDB
B0702	APKEIIFI	APKEIIFL	1	IEDB
A0201	AQSKGAWIL	AQFKGAWIL	0	Strønen
B3501	LPVHDITPY	LPPHDITPY	1	IEDB
B0702	LPPAYWNSF	LPPAYTNSF	1	IEDB
B1501	AQAPNNYRRF	AQAPNNYRCF	0	Strønen
A0201	YTSEISSPI	YTSEILSPI	1	IEDB
A0201	YLFSLVSLV	YLFSLVVLV	1	Calis
A0201	FLFNAIETM	YLFNAIETM	0	IMMA2
A0201	YTYAFVKKV	YTYAFTKKV	0	IMMA2
C1203	YLFRGRINTEV	YLFRGRINPEV	0	Wick
A0201	YLFRIVSTF	YLFRIVSTV	0	IMMA2
B1501	YLMVLSANWAY	YLMILSANWAY	0	Strønen
B0702	LPQKKSKAL	LPQKKSNAL	1	IEDB
A0201	YIGEVLVSV	YLGEVLVSV	1	IMMA2
A0101	LTNDNTTRY	LTNDNTSRY	1	IEDB
A0201	ALADLPVTS	ALADLPVTV	1	IEDB
A0201	SLLPGWKL	YLLPGWKL	1	IEDB
B1501	AQILQFQNPGY	AQILHFQNPGY	0	Strønen
C1403	YTHNLFFVFYM	YTHNLIFVFYM	0	Wick
C1403	YTHNLFFVF	YTHNLIFVF	0	Wick
B3503	PPIQYEPVL	LPIQYEPVL	0	Bassani-Sternberg
A0201	AIYPPQQFV	AIYHPQQFV	0	IMMA2
C1502	LTSTVQLIT	LTSTVQLIM	1	IEDB
A0201	YLLCCNYKI	YLLCCNYKL	0	IMMA2
A0201	ALLALRYLA	YLLALRYLA	0	IMMA2
A0201	YLKIGTLLK	YLKIGTLLV	0	IMMA2
A0201	FLKKIQNSL	YLKKIQNSL	1	Calis
A0201	AISPFTPEFL	AILPFTPEFL	0	Strønen
A0201	CTLSQCFQL	YTLSQCFQL	0	Strønen
C1203	ARMCISGF	AQMCISGF	1	IEDB
A0201	YLLGDSDSA	YLLGDSDSV	0	IMMA2
B0702	LPMEVEKNSTP	LPMEVEKNSTL	1	IEDB
B3501	LPMETPLVV	LPMETPLVI	0	Wick
B2705	VRKLLLDNL	ARKLLLDNL	1	Calis
B2705	SRDHTITLL	MRDHTITLL	1	Calis
A0201	YVAAYQQL	YVAAYQRL	0	Wick
B5801	MGCYDPGSQKW	MGCYDPGRQKW	1	IEDB
A0201	KLDLKGPKV	YLDLKGPKV	1	IEDB
A0201	YVHGDTHSL	YVHGDTYSL	0	IMMA2
A0201	ALCGQCVRT	ALCGQCVRI	0	Strønen
B4403	MEALALVGAWY	MEAVALVGAWY	0	Wick
A0201	YLSGANLNL	YLSGADLNL	1	IEDB
A0201	YLDELIKNT	YLDELIRNT	1	IEDB
B4403	MEALALVGAW	MEAVALVGAW	0	Wick
B0801	MIAQYTPAL	MIAQYTSAL	1	IEDB
B1501	YSNAQILQF	YSNAQILHF	0	Strønen
B0702	MIAQYTPAL	MIAQYTSAL	1	IEDB
A0201	MIAQYTPAL	MIAQYTSAL	1	IEDB
B1501	ARDPHSGHF	ALDPHSGHF	0	Strønen
A0101	YVDFREYEYD	YVDFREYEYY	1	IEDB
C1403	YTAMIILAL	YTAQIILAL	0	Wick
B3501	LPFEKSTVG	LPFEKSTVM	1	Calis
B0702	LPRRSGAAGV	LPRRSGAAGA	1	IEDB
B0702	ALARKGVQL	ALAQKGVQL	0	Strønen
A0201	ALARKGVQL	ALAQKGVQL	0	Strønen
A0201	YLEPGPVTA	YLEPGAVTA	1	IEDB
B0702	LPFDKSRIM	LPFDKSTIM	1	Calis
B3501	LPFDKSRIM	LPFDKSTIM	1	Calis
A2402	MFSPLVPFW	MFTPLVPFW	1	IEDB
A0201	YLEPGPVTA	YLEPGPATA	1	IEDB
A0201	ALATFTVNL	ALATFTVNI	0	IMMA2
A0201	YLEPGPVTA	YLEPGPVTV	1	IMMA2
B1501	ASFCGAVFRKY	ASFCGAVFCKY	0	Strønen
A0201	ATWAENLQV	ATWAENIQV	1	Calis
A0201	MLSDTLQNL	MLSDTLKNL	1	IEDB
A0201	ALNLPETFV	ALNLGETFV	1	IEDB
A0201	ALTASPVPL	ALTASTVPL	0	Wick
A1101	LRILKETEFK	LRILKVTEFK	1	IEDB
A0201	GQTTIHDII	LQTTIHDII	1	IMMA2
A1101	MASWLPGGRK	MVSWLPGGRK	1	IEDB
B1501	LSIGTPYRY	LSIGTSYRY	0	Strønen
B1501	ALSIGTPYRY	ALSIGTSYRY	0	Strønen
A0201	ALLSDWLPC	ALLSDWLPA	0	IMMA2
B1501	MLLQTCRDF	MLLQTCQDF	0	Strønen
A0201	LLWAARPRV	LLWAARPRL	1	IMMA2
A0201	RMSCSSEAT	MMSCSSEAT	0	IMMA2
A2402	LYDKLVSNF	LYDKLVSSF	1	IEDB
A0201	ALRNLRVLL	ALRNLRVFL	1	IEDB
A0201	LRSEGSPLV	LQSEGSPLV	1	IEDB
A0101	LSFKHLLVY	LSFKELLVY	1	IEDB
A0201	ALLRLYSFA	ALLVLYSFA	1	Calis
A0201	MLSILALVGV	MLSILALVRV	1	IEDB
A2402	YFLRFRRAF	YFMRFRRAF	1	IEDB
A0201	QLMAITKNV	ALMAITKNV	0	IMMA2
A0201	AMAGSPVFL	AMAGSLVFL	1	IEDB
B5201	LQTIKDIASAI	LQTIKDIASPI	1	IEDB
B1501	TLNPTSGSL	ALNPTSGSL	0	Strønen
A2402	FYRSLPGVF	YYRSLPGVF	1	IEDB
A0201	ALNTLVKQD	ALNTLVKQL	1	IEDB
A0201	LLIAPMPTA	LLVAPMPTA	0	IMMA2
A0101	DTSRTLSYY	ATSRTLSYY	1	IEDB
A0201	PLQDMAILT	MLQDMAILT	0	IMMA2
A1101	DTSRTLSYY	ATSRTLSYY	1	IEDB
A0201	LLVVAMIGGFV	LLVAAMIGGFV	0	Wick
A0201	ALYGSVPVL	ALYGFVPVL	1	IEDB
A3101	RTARTIWIST	RTARTIWISK	0	Bobisse
A0301	ASVYNFLSK	RSVYNFLSK	0	IEDB
A2301	RSGSAHEYSS	RSGSAHEYSF	0	IEDB
A0301	RTAKQNPLTE	RTAKQNPLTK	0	IEDB
C0701	RKMNASEREL	RKMNASEQEL	0	Bobisse
A3001	RSKQRRQQG	RSKQRRPQG	0	IEDB
A0301	RTAKQNPLTEK	RTAKQNPLTKK	0	IEDB
A3101	RIYSMRFCPF	RISSMRFCPF	0	Bobisse
B0702	RTAPHGHVS	RTAPHGHVM	0	IEDB
A3101	RSKAICVQW	RSKAICVQR	0	Bobisse
B0702	RTAPHGHVS	RTAPHGHVV	1	IEDB
A3101	RSHRRLREIR	RSHRRLRETR	0	Bobisse
A0301	RSHDGAVHK	RSHAGAVHK	0	IEDB
B0702	RKSKIPRPVS	RKSKIPRPVL	0	Strønen
A0201	RTATKAYNT	RTATKAYNV	1	IEDB
C0501	RTDVKAYDVT	RTDVKAYNVT	1	IEDB
A0301	RKSNQVKTCK	RKSNRVKTCK	0	IEDB
A0206	RTATKAYNT	RTATKAYNV	0	IEDB
A1101	RAAWWGKVPR	RTAWWGKVPR	0	Bobisse
B1501	RTFNLTAGSL	RSFNLTAGSL	0	Bentzen
A1101	RISEIIEAK	RISKIIEAK	0	Cohen
B0702	TLRLTSGRKAL	MLRLTSGRKAL	0	McGranahan
A3201	RTFNLTAGSL	RSFNLTAGSL	0	Bentzen
A3201	RTFNLTAGS	RSFNLTAGS	0	Bentzen
A1101	RSFKDLLKH	RSFKDLLKK	1	Calis
A0301	RTDFLIQTIAK	RTDFLIQTVAK	0	IEDB
B5701	RTDKVRALR	RTDKVRALW	0	IEDB
B0702	RAQRVRAAM	RSQRVRAAM	0	Bobisse
A3303	ASVYNFLSK	RSVYNFLSK	0	IEDB
A0301	RSQWVLRGAE	RSQWVLRGAK	0	IEDB
A6801	ASVYNFLSK	RSVYNFLSK	0	IEDB
B0801	RAQRVRAAM	RSQRVRAAM	0	Bobisse
A1101	RSNPYSVASR	RSNPYFVASR	0	Robbins
A2402	RSPYIPPHAAL	RSPYIPPHSAL	1	IEDB
A0301	RIYKEEREY	RIYKEERGY	0	IEDB
B5801	RRPILTIITL	RSPILTIITL	1	IEDB
A3002	RSNVKRLEI	RSNVKRLEY	0	IEDB
A2902	RSNVKRLEI	RSNVKRLEY	0	IEDB
A2601	RSNVKRLEI	RSNVKRLEY	0	IEDB
A0301	RIYGISFPDPK	RIYGFSFPDPK	0	IEDB
A0201	RSRSGANIV	RSRSGANIL	1	IEDB
A3301	ASVYNFLSK	RSVYNFLSK	0	IEDB
A0301	RIYEPLDVK	RIYEPLNVK	1	IEDB
A0301	RSSVSLAWSK	RSSVSLEWSK	0	IEDB
A0301	RSSSRLGVKEK	RSSSRLGVNEK	0	IEDB
B1501	RSSRIFPSL	RSSHIFPSL	0	Strønen
C0303	RNSEKSNSL	RSSEKSNSL	0	Bobisse
B0702	RSRTPSLPTP	RSRTPSLPTL	0	Strønen
A0101	RSNVKRLEI	RSNVKRLEY	0	IEDB
C1502	RSVCRGKGKI	RSLCRGKGKI	0	Bobisse
B0702	RKEASSRHSL	RKEASSRHFL	0	Strønen
A1101	RSLPVKPSK	RSLPGKPSK	0	IEDB
A3101	RSLLRYMVK	RSLLHYMVK	0	Bobisse
A1101	ASVYNFLSK	RSVYNFLSK	0	IEDB
A0301	RSLEGRGVK	RSLEGHGVK	0	IEDB
A0211	RSLWREHACV	RSLWREHAGV	0	Bobisse
A0201	RTAQCFLRV	RTAECFLRV	0	IEDB
B1501	RSVQDGEPW	RSMQDGEPW	0	Bentzen
A3201	RSVQDGEPW	RSMQDGEPW	0	Bentzen
A1101	RSMVFARHLR	RSMLFARHLR	0	IEDB
A0201	RSVYNTVAVL	RSLYNTVAVL	1	IEDB
A1101	RSYRVRRALER	RSYQVRRALER	0	IEDB
A0201	RTADWRLYL	RTADWHLYL	0	IEDB
A2402	RSMRTVYGLC	RSMRTVYGLF	1	Bentzen
A3303	RLSSELGFKK	RLISELGFKK	0	IEDB
A6801	RQTVSRFHK	RQTVSRFKK	0	IEDB
A3303	RQTVSRFHK	RQTVSRFKK	0	IEDB
A3301	RQTVSRFHK	RQTVSRFKK	0	IEDB
A1101	RQTVSRFHK	RQTVSRFKK	0	IEDB
A0301	RQTVSRFHK	RQTVSRFKK	0	IEDB
A0201	RQTPEPAGL	RQTPEPAEL	0	Strønen
A1101	RQTQERARLPK	RQTEERARLPK	0	McGranahan
A0206	RQSALDYFM	RQSRLDYFM	0	Bobisse
B1501	RQQQEATPPAH	RQQQEATPPVH	0	Bentzen
B1501	RQQQEATPPA	RQQQEATPPV	0	Bentzen
A0201	RQQQEATPPA	RQQQEATPPV	0	Bentzen
A0201	RQVGDFHAV	RQVGDFHYV	1	Calis
B2705	RRTYVTPPGT	RRAYVTPPGT	0	Bobisse
B2705	SRATAILRK	RRATAILRK	1	Calis
C0602	RRASSYSSL	RRASSSSSL	0	Bobisse
C0602	RRASKASLP	RRASKARLP	0	IEDB
C0701	RRALLTWSL	RRALLIWSL	0	IEDB
C0702	RQYPETKII	RQYPEIKII	1	IEDB
A6801	RQILDNALK	RQILDNAAK	0	IEDB
A3303	RQILDNALK	RQILDNAAK	0	IEDB
A3301	RQILDNALK	RQILDNAAK	0	IEDB
A1101	RQILDNALK	RQILDNAAK	0	IEDB
A0301	RQILDNALK	RQILDNAAK	0	IEDB
B0801	MLQYKKKAAA	MLQYKKKAAV	0	IEDB
B1501	RQGEDLAHV	RQGEDLAHA	0	Bobisse
A1101	RPGDLCPPSK	RQGDLCPPSK	0	McGranahan
A0201	HLAVCHFPCL	RLAVCHFPCL	0	Robbins
A1101	RQCTEVHLK	RQFTEVHLK	0	McGranahan
A3001	RQFHQKLLF	RQFHQKLLK	0	IEDB
A0301	RQFHQKLLF	RQFHQKLLK	0	IEDB
A1101	MLQWEELEWQK	MLQWEELDWQK	0	Bentzen
B2702	RQSHRRRMAL	RQDHRRRMAL	0	IEDB
A3301	RQLREQLAK	RQLREQLAR	0	IEDB
A2402	MFYKILHGF	MFYKILHSF	0	Bobisse
A0201	RQMPLSSAG	RQMPLSSAV	0	IEDB
A0301	RQMAAVLLRR	RQMAAILLRR	0	IEDB
A6801	RQLREQLAK	RQLREQLAR	0	IEDB
A3303	RQLREQLAK	RQLREQLAR	0	IEDB
A1101	RQLREQLAK	RQLREQLAR	0	IEDB
A0301	RQLREQLAK	RQLREQLAR	0	IEDB
A1101	PLLWFFHISCR	RQLLWFHISCR	0	IEDB
A0206	RQLLFTVEV	RQLLFVVEV	0	IEDB
A1101	MFYKILHGFK	MFYKILHSFK	0	Bobisse
A0101	RQLLFTVEV	RQLLFVVEV	0	IEDB
A0201	RQLEVPRPYI	RQLEVPWPYI	1	IEDB
A1101	RQLASAIFK	RQLANAIFK	0	IEDB
B2705	RRSMVFARH	RRSMLFARH	1	IEDB
B2705	RRSMVFAR	RRSMLFAR	0	IEDB
B2705	RRSWEIKKL	RRSFEIKKL	1	Calis
A0201	RLAGWLAGL	RLAGFLAGL	1	IEDB
C0701	RRRPGFSKI	RRRPGFCKI	1	IEDB
A0301	MLRNILPK	MLRHILPK	0	IEDB
B0801	TLRELSSAF	MLRELSSAF	0	IEDB
B2705	RRSMVFARHL	RRSMLFARHL	0	IEDB
C0401	MFSGVGVYL	MFSGVAVYL	1	IEDB
A1101	RSGAVEETFR	RSAAVEETFR	0	Bobisse
A0301	RSDHLALHMK	RSDHVALHMK	0	IEDB
A0201	RLADAERLFQL	RLADAEKLFQL	0	IEDB
A1101	SSASIRDANLY	RSASIRDANLY	0	McGranahan
A0101	RSAQEMFTY	RSAQKMFTY	0	IEDB
C1502	REALVRVLVL	RSALVRVLVL	0	Bobisse
C1502	REALVRVLV	RSALVRVLV	0	Bobisse
B2705	RRSMVFARHLR	RRSMLFARHLR	0	IEDB
C0701	RRYERPLVE	RRYEHPLVE	0	Bobisse
B4403	RRWNFIYVF	RRWNFIYIF	1	IEDB
B2705	VRWLRLLV	RRWLRLLV	1	Calis
A0301	MFYAVRRGRK	MFYAVRWGRK	0	IEDB
B2705	RRKAMFENI	RRKAMFEDI	0	IEDB
B2702	RRKALENRK	RRKALENKK	1	IEDB
B2705	RRRVLEVEK	RRHVLEVEK	0	IEDB
B2705	RRHIEIRDQ	RRHIEIRDK	0	IEDB
C0702	RRHGHEPAE	RRHDHEPAE	0	Bobisse
B2705	RRHCRSYDR	RRHCRSYNR	0	IEDB
C0702	MFVKHKHIF	MFVKHKHAF	1	IEDB
A6801	RLASDFFLK	RLASDFFIK	0	IEDB
C0701	RRGARLYDL	RRGPRLYDL	0	Bobisse
B2705	RGFSSLYSF	RRFSSLYSF	0	IEDB
B2705	RRFLPQIIA	RRFLPQILA	0	IEDB
C0602	NRFLPQIL	RRFLPQIL	1	IEDB
B2705	NRFLPQIL	RRFLPQIL	0	IEDB
A3303	RLASDFFLK	RLASDFFIK	0	IEDB
A3301	RLASDFFLK	RLASDFFIK	0	IEDB
B2705	RRQSMTVKK	RRQSMTVKR	0	IEDB
A0201	RIARAIIEL	RLARAIIEL	0	IEDB
B2705	RPPSGFFLF	RRPSGFFLF	0	IEDB
C0701	RRPGFSKIL	RRPGFCKIL	1	IEDB
B2702	RRMALENTK	RRMALENKK	0	IEDB
B2705	CRLVVTLQC	RRLVVTLQC	1	Calis
A0301	RLASDFFLK	RLASDFFIK	0	IEDB
B2705	RRLLILGGI	RRLLILGRI	0	IEDB
B2705	RRLAALPVGL	RRLAALPMGL	0	Bobisse
A1101	RLASDFFLK	RLASDFFIK	0	IEDB
B2705	RRLAALPVG	RRLAALPMG	0	Bobisse
A0301	RRIDCLRQADK	RTIDCLRQADK	0	IEDB
A0301	KVNIDDFTK	RVNIDDFTK	0	IEDB
A1101	RIHTSEKPYK	RIHTSAKPYK	0	Robbins
A1101	RVGDFIQMK	RVRDFIQMK	0	Robbins
A0301	RIHTGVKLY	RIHTSVKLY	0	IEDB
A3101	RVRAMAIYK	RVRAMAICK	0	Bobisse
A0301	RVRAMAIYK	RVRAMAICK	0	Bobisse
B1501	GVQQIVIHREY	RVQQIVIHREY	0	Strønen
A3002	MLSTKSIHLY	MLSTKSIDLY	0	IEDB
A2402	SVPSISFRI	RVPSISFRI	0	Bentzen
A2402	RVPGLPFLL	RVPALPFLL	0	Bobisse
A6801	KVNIDDFTK	RVNIDDFTK	0	IEDB
A3303	KVNIDDFTK	RVNIDDFTK	0	IEDB
A3301	KVNIDDFTK	RVNIDDFTK	0	IEDB
B0702	RVRVSQDGQFL	RVRVRQDGQFL	0	McGranahan
A1101	RVRAMAIYK	RVRVMAIYK	1	Bobisse
B0702	RVSQDGQFL	RVRQDGQFL	0	McGranahan
B0702	RVRKIKPLSEI	RVRKIKPFSEI	0	Strønen
A1101	KVNIDDFTK	RVNIDDFTK	0	IEDB
B1501	RVLHFKDSY	RVLHFKNSY	0	Strønen
A0301	RVLFPGIE	RVLFPGIK	0	IEDB
B0702	RVLDCRTAH	RVLDCRTAF	0	IEDB
A0201	MLSPLEMEL	MLSPLEDEL	0	Bobisse
A3201	RVLDCRTAH	RVLDCRTAF	1	IEDB
A0101	MLSTKSIHLY	MLSTKSIDLY	0	IEDB
A0201	RVMDIPYLNL	RVMDISYLNL	0	Strønen
B1501	MLPSNVINF	MLSSNVINF	0	Strønen
A1101	RVLSPLIIK	RVLSPVIIK	0	Bentzen
A0201	RALSHDSIFI	RVLSHDSIFI	0	Strønen
A0206	RVLQRANLL	RVLQCANLL	0	Bobisse
A0201	RIWAALFLGL	RILAALFLGL	0	Strønen
A0301	RVSLPTSPG	RVSLPTSPR	1	IEDB
B0702	RVSTLRVSP	RVSTLRVSL	1	IEDB
C0702	RYAAVCRPL	RYAAVYRPL	0	Bobisse
A2402	RWYAICHPLMF	RWYAICHPFMF	1	IEDB
A3101	RWQRSQISYK	RWQRSQHSYK	0	Bobisse
A2402	RWHKVLVNL	RWQKVLVNL	0	Strønen
A2402	RWMKLNFEVF	RWMKVNFEVF	0	Bobisse
A2402	RWMKLNFEV	RWMKVNFEV	0	Bobisse
A0201	QIEENLEGV	RIEENLEGV	0	IMMA2
A6801	MFSTYKTLK	MFATYKTLK	0	IEDB
A2402	RYGLFVYPKF	RYDLFVYPKF	0	Bentzen
A1101	RYGLFVYPK	RYDLFVYPK	0	Bentzen
A3303	MFVKTLDFK	MFAKTLDFK	0	IEDB
A3303	MFSTYKTLK	MFATYKTLK	0	IEDB
A1101	RLDRVRGGRQK	RIDRVRGGRQK	0	Bentzen
A0301	MFSTYKTLK	MFATYKTLK	0	IEDB
A1101	MFSTYKTLK	MFATYKTLK	0	IEDB
A3301	MFSTYKTLK	MFATYKTLK	0	IEDB
A2402	RYPGLMVPPL	RYAGLMVPPL	0	IEDB
A2402	RVVSGAYDF	RVVSGAYYF	0	IEDB
B0702	PVTRAAAACL	RVTRAAAACL	0	Bobisse
A0101	RVTDESIPSYS	RVTDESILSYS	0	IEDB
A0101	RVTDESIPSY	RVTDESILSY	0	IEDB
A0301	RLSTRFKSY	RVSTRFKSY	0	IEDB
A1101	RIHSGGKPYK	RIHSGGKPFK	0	Bentzen
A0301	RVWDISGLRK	RVWDVSGLRK	0	IEDB
A0201	RIFLLIQSV	RIFLLIQFV	0	Cohen
A2301	RWARALYDF	RWAQALYDF	1	IEDB
A0201	RVYDALNVL	RVYDALNLL	1	IEDB
A3001	RVWSTGSNV	RVYSTGSNV	1	IEDB
A0301	RVYKCLFNHK	RVYKCIFNHK	1	IEDB
A0301	RVYKCLFNH	RVYKCIFNH	1	IEDB
A1101	RVDGVYQVVEY	RVYGVYQVVEY	0	Bentzen
A1101	RVYTSFFLR	RVYESFFLR	0	IEDB
A0201	PVYEDILGM	RVYEDILGM	0	Bobisse
C0702	MFHGGTNFGY	MFHGGINFGY	0	Bobisse
A0301	LVKMVWYK	RVKMVWYK	0	IEDB
B0702	RSLGRTGDL	RTLGRTGDL	0	Bobisse
A0301	RTNEPQKLK	RTNEPQKQK	0	IEDB
A2301	RTMTRFHF	RTMTQFHF	0	IEDB
A1101	RTMMFLAEH	RTMMFFAEH	0	Robbins
A0301	RTMAAATLK	RTMAATTLK	1	IEDB
A6801	RTLKFNFTPK	RTLTFNFTPK	0	IEDB
A3303	RTLKFNFTPK	RTLTFNFTPK	0	IEDB
A3301	RTLKFNFTPK	RTLTFNFTPK	0	IEDB
A1101	RTLKFNFTPK	RTLTFNFTPK	0	IEDB
A0301	RTLKFNFTPK	RTLTFNFTPK	0	IEDB
B1517	RTNFEGPPRL	RTNFGGPPRL	0	Bobisse
A3201	RTNIFQIQR	RTNIFQIQL	0	Bentzen
A3101	RTPDMIQQPR	RTPDMIQQSR	0	Bobisse
B5701	RTRSLWSF	RTRSMWSF	1	IEDB
A0301	RTRESTAKKIK	RTREFTAKKIK	0	IEDB
A0301	RTRESTAKK	RTREFTAKK	1	IEDB
B1501	RTGARESPHF	RTRARESPHF	0	Strønen
A1101	RTQSPRRRG	RTQSPRRRR	1	IEDB
A3101	RIPSSDCHPR	RIPSSDCLPR	0	Bobisse
A6801	RTQDVSVQVEM	RTQDVSVQVER	0	Bulik-Sullivan
A3201	RTPGSLIAEII	RTPWSLIAEII	0	Bentzen
A3201	RTPGSLIAEI	RTPWSLIAEI	0	Bentzen
A2402	RTPDGSLLV	RTPDGFLLV	0	Strønen
A0201	RTPDGSLLV	RTPDGFLLV	0	Strønen
A0301	RIQTHIVK	RIQTHILK	0	IEDB
A1101	RTFVAADGKSY	RTFVAAYGKSY	0	McGranahan
A1101	RTFVAADGK	RTFVAAYGK	0	McGranahan
A0101	RTFRTFDFY	RTFSTFDFY	0	Cohen
A0205	RTFSTQVAL	RTFSMQVAL	1	IEDB
A1101	RTFREVLKEED	RTFREVLKEEY	0	McGranahan
A0201	RTFLIDLSFL	RTFLIDLAFL	0	IEDB
A0301	RTGKGQPSNK	RTGKGQPCNK	0	IEDB
A3201	RTGKSKYKF	RTGKSKYTF	0	Bentzen
B1501	RTGKSKYKF	RTGKSKYTF	0	Bentzen
A2301	MFSICTDIL	MFNICTDIL	0	IEDB
A0301	RTKNDFTWFK	RTKYDFTWFK	0	IEDB
A1101	RISASSATR	RISASCATR	0	IEDB
A2402	MFSICTDIL	MFNICTDIL	0	IEDB
A3101	RTISAYKTPR	RTISAYKAPR	0	Bobisse
A0301	RTISAYKTPR	RTISAYKAPR	0	Bobisse
A2407	MFSICTDIL	MFNICTDIL	0	IEDB
A0301	RIPRTVGQE	RIPRTVGQK	0	IEDB
A0301	RVHTTERPYK	RVHTVERPYK	0	IEDB
A0301	RVHSRIHTGEK	RVHARIHTGEK	0	IEDB
A1101	RVGYLTQAE	RVGYLTQAK	0	McGranahan
A3201	RGGDITLRCPV	RVGDITLRCPV	0	Bentzen
A0201	RGGDITLRCPV	RVGDITLRCPV	0	Bentzen
A0201	RVFGDSWAL	RVFRDSWAL	0	IEDB
A0301	RVFNKYPTSK	RVFNKYPTLK	0	IEDB
A1101	RVFERFCRGLK	RVFERFRRGLK	1	IEDB
B0702	RIKLSALTL	RVKLSALTL	1	IEDB
A1101	RVKEKEAILK	RVKENEAILK	0	Bentzen
B0801	RVKARALTM	RVKARMLTM	0	IEDB
A1101	RILKETEFKK	RILKVTEFKK	0	IEDB
A0301	RVIHLLGEK	RVIHLLVEK	1	IEDB
B1501	RIPNEGHISHF	RILNEGHISHF	0	Strønen
A0301	RVIKVHEK	RVIKVHAK	0	IEDB
A0301	RMFDEQYSKK	RVFDEQYSKK	1	IEDB
B1501	RVAAGIVCTL	RVAAGIICTL	0	Bobisse
B0702	RINLRKRRDSL	RINLKKRRDSL	0	Strønen
A0201	RTVPYIFRV	RTVPYILRV	0	IEDB
A1101	RTTWSINAK	RTTWSIHAK	1	IEDB
A3201	RIPEQRTSSM	RIPEQPTSSM	0	Bentzen
A1101	RTTIESPSRE	RTTIESPSRK	0	Strønen
A0201	RVADQTYKAFL	RVADETYKAFL	0	IEDB
B1501	RVADINDHAP	RVADINDHAL	0	Bobisse
C0303	RIAKYGKTL	RVAKYGKTL	0	Bobisse
A0301	RVDFPATWYK	RVDFSATWYK	0	IEDB
A0101	CTNFMMTPY	RVCTNYMPY	1	IEDB
A3303	RVCGVSAAP	RVCGVSAAR	0	IEDB
A0201	RIHTWLDMV	RIMTWLDMV	1	IEDB
A2301	MFLTMIILL	MFLTIIILL	0	IEDB
A1101	RVCCQLDVAR	RVCCQLDPAR	0	IEDB
C1502	RAARLGYKDV	RVARLGYKDV	0	Bobisse
A1101	RVARKLDRY	RVARKLYRY	0	Bentzen
B1501	RIAKYGKTLY	RVAKYGKTLY	0	Bobisse
B4403	RVSKNTKKL	RVAKNTKKL	1	IEDB
B0702	RVSKNTKKL	RVAKNTKKL	1	IEDB
A2402	RVSKNTKKL	RVAKNTKKL	1	IEDB
A0301	RVSKNTKKL	RVAKNTKKL	1	IEDB
A0201	RVSKNTKKL	RVAKNTKKL	1	IEDB
A0101	RVSKNTKKL	RVAKNTKKL	1	IEDB
A0301	QIMYKWIEPK	RIMYKWIEPK	0	IEDB
B0702	RAAGSMSSL	RVAGSMSSL	1	IEDB
C0303	MGMMGPPGPP	MGMMGPPGPL	0	Bobisse
B3501	RPWRRGPKDPL	RPWSRGPKDPL	0	Bentzen
A0101	MLENYGNLVL	MLENYGNLVF	0	IEDB
A1101	MLKYQKILWK	MLEYQKILWK	1	IEDB
A1101	RLVFQTSQ	RLVFQTSK	0	IEDB
A0301	RLFTPISGGY	RLFTPISAGY	0	IEDB
A0201	GLVDPQIQL	RLVDPQIQL	1	IEDB
A0201	MLKYQKILWKV	MLEYQKILWKV	1	IEDB
A0201	MLVARGLLGI	MLFARGLLGI	0	Bobisse
A0201	MVFARHLREV	MLFARHLREV	0	IEDB
A0301	RLVCKVANTK	RLVCKAANTK	0	IEDB
A0201	MLFLRFRYI	MLFLRFCYI	0	Robbins
A0201	RLVAKLADTV	RLVAKLANTV	0	Bobisse
A0201	PLVNGSLAL	RLVNGSLAL	1	IMMA2
C0401	KLDQELAKF	MLDQELAKF	0	Bobisse
A0201	RLWLEVPDSAA	RLWLEVPDSAV	0	IEDB
A0201	RLWKVSDPI	RLWKVSDLI	0	IEDB
A0201	RLVVLGIRPI	RLVVLGIWPI	0	Cohen
A0201	RLVTVLPPG	RLVTVLPPT	0	IEDB
A0201	RLVTLKSIV	RLVTLKDIV	1	IMMA2
A0301	RLLSALNSHK	RLFSALNSHK	0	IEDB
A0201	RLVSERNLLEV	RLVSEGNLLEV	0	IEDB
A0201	RLGPYLEFL	RLVPYLEFL	1	IEDB
A0201	RLTHPLIRLA	RLTHPLILLA	0	Bentzen
A0201	RLTHPLIRL	RLTHPLILL	0	Bentzen
A0201	RFTGYPAGI	RLTGYPAGI	1	IEDB
A0201	RLSSSGPAL	RLSFSGPAL	0	Strønen
A3201	RLPFCGPNRI	RLSFCGPNRI	0	Bentzen
A0201	RLPFCGPNRI	RLSFCGPNRI	0	Bentzen
A0201	RLSEAMARM	RLSEVMARM	0	IEDB
A0201	RLSELSKVQI	RLSEDSKVQI	0	Bobisse
A0201	RLSCMLARLEI	RLSCMLARLEV	1	IEDB
B1501	RLSASRRKQHF	RLSASRRKQQF	0	Bentzen
A0201	GLLQAYRSV	MLLQAYRSV	0	IEDB
B0702	RLSSSGPAL	RLSFSGPAL	0	Strønen
A0201	RLSSSGPALL	RLSFSGPALL	0	Strønen
A0201	MLFTIGQSEV	MLFTIGQSKV	1	IEDB
B1501	RLSSSSGVRA	RLSSSSSVRA	0	Bentzen
A0301	DLFTSTNDK	MLFTSTNDK	0	IEDB
A3002	RLSSPNLIF	RLSSPNLIY	0	IEDB
A2902	RLSSPNLIF	RLSSPNLIY	0	IEDB
A2601	RLSSPNLIF	RLSSPNLIY	0	IEDB
A0101	RLSSPNLIF	RLSSPNLIY	0	IEDB
A1101	DLFTSTNDK	MLFTSTNDK	0	IEDB
A1101	RYSRKLLCK	RLSRKLLCK	0	Cohen
A3301	DLFTSTNDK	MLFTSTNDK	0	IEDB
A3303	DLFTSTNDK	MLFTSTNDK	0	IEDB
A0201	RLSISFENV	RLSISFENL	0	IEDB
A0201	RLYEELADFL	RLYEELANFL	0	Cohen
A0201	RLYEFIVRHFL	RLYEFIVGHFL	0	IEDB
A0201	RMFPTPPSL	RMFSTPPSL	0	Cohen
A0201	RMLDKNPES	RMLDKNPEV	0	Robbins
A0201	MLAPEAVSLVM	MLAPEAVILVM	0	IEDB
A0301	TLAPKTQR	MLAPKTQR	0	IEDB
B1501	RMIHFGREL	RMIHQGREL	0	Bobisse
A0201	RRIGVGVAV	RMIGVGVAV	0	IEDB
A0201	RMHITALFTI	RMHITAFFTI	0	IEDB
A0201	RMGQTVRAV	RMGQTVIAV	0	IEDB
A0201	MLAVSKLYPT	MLAVFKLYPT	0	Robbins
A0201	RLSNGNSRGSV	RLFNGNSRGSV	0	IEDB
A0301	RLLPYALHK	RLFPYALHK	1	IEDB
A2301	RKLDQELAKF	RMLDQELAKF	0	Bobisse
A0201	MLAAQMFIK	MLAAQMFIV	1	IEDB
A0201	MPAEKTVQV	MLAEKTVQV	0	IEDB
A0201	RMMKTVMRM	RMMRTVMRM	1	IEDB
A0301	RMLRRRAQE	RMLRRRAQK	0	IEDB
A2402	RLLQICLLL	RMLQICLLL	0	Bobisse
A0201	RVLHWENPV	RMLHWENPV	0	IEDB
A2402	GMLEVPLCQIL	RMLEVPLCQIL	0	Strønen
A0301	GMGERQLQK	RMGERQLQK	0	IEDB
A1101	RMFPAMRVK	RMFSAMRVK	0	Strønen
A0301	RLYKPILWR	RLYKLILWR	0	IEDB
A1101	RLASWLFEK	RLYSWLFEK	1	IEDB
A0301	RLASWLFEK	RLYSWLFEK	0	IEDB
A0201	RLYSKQITIAI	RLYSKQVTIAI	0	IEDB
B1501	MLDLDLAAF	MLDLGLAAF	0	Bobisse
A0201	RPFQAPEFPI	RLFQAPEFPI	0	Cohen
A0201	RSYLQSHQSV	RLYLQSHQSV	0	Cohen
A0201	RLYLDAYNI	RLYLDAYNM	1	IEDB
A6801	RLYLAEIVY	RLYLASIVY	0	IEDB
A3303	RLYLAEIVY	RLYLASIVY	0	IEDB
A3301	RLYLAEIVY	RLYLASIVY	0	IEDB
A1101	RLYLAEIVY	RLYLASIVY	0	IEDB
B1501	RLFQYNYPY	RLFQYNYSY	0	Strønen
A0301	RLYLAEIVY	RLYLASIVY	0	IEDB
A3101	RLFRKSNFK	RLFRKSNLK	1	IEDB
A6901	MLDLDLAAFL	MLDLGLAAFL	0	Bobisse
A1101	RLYKRSEAK	RLYKRSEPK	0	Bentzen
A3201	RLHTGKKPY	RLYTGKKPY	1	IEDB
A0101	MLDIMKAIY	MLDIIKAIY	0	IEDB
A0301	RMFLRFQKE	RMFLRFQKK	0	IEDB
A0301	RLLPYALHKW	RLFPYALHKW	0	IEDB
A0201	MLCAGNPEV	MLCAENPEV	0	Cohen
A0101	RMELKPLRVY	RMELKPLCVY	0	IEDB
A0301	PMCDVQVHK	RMCDVQVHK	0	IEDB
A0201	RRATVECV	RMATVECV	0	IEDB
A0201	RMRTMLEYV	RMATMLEYV	0	IEDB
A0301	RMARSSPY	RMARSAPY	0	IEDB
A0203	RMAGNGGKA	RMAGNGGDA	0	IEDB
A0301	RMAAPSTRK	RMAAPSQRK	0	IEDB
B0801	RLRERKEL	RLRERKQL	0	IEDB
A0201	RLLRGYDQS	RLLRGYDQV	0	IEDB
A0211	RLVQRKARA	RLLQRKARA	0	Bobisse
A0211	RLLQASILA	RLLQGSILA	0	Bobisse
A0301	MIKAKSQFK	MLKAKSQFK	0	IEDB
A1101	MLKLFEFNS	MLKLFEFNK	1	Calis
A0201	MLKSRRELV	MLKSRCELV	0	Bobisse
A0301	RIHSSEKPYK	RLHSSEKPYK	0	IEDB
A1101	RRLRPIYDY	RLLRPIYDY	0	IEDB
A0201	RRLRPIYDYL	RLLRPIYDYL	0	IEDB
A0201	RRLRPIYV	RLLRPIYV	0	IEDB
A0201	RLMGVNSTAA	RLMGINSTAA	0	IEDB
A0201	RLMGVNSTA	RLMGINSTA	0	IEDB
A0301	RLMSFRPIK	RLMFFRPIK	0	IEDB
A0201	RLMFAISFL	RLMFAIFFL	0	Cohen
A0201	RLHSEAAYKL	RLHSEAAYTL	0	Strønen
A0201	RFMDSAQVA	RLMDSAQVA	0	IEDB
A0201	MLIVETADML	MLIVETAVML	0	Bobisse
A0301	RLLVNGCG	RLLVNGCK	0	IEDB
A0201	RLLVHLQVM	RLLVHLQVI	0	IEDB
A0201	RLVSECVHA	RLLSECVHA	0	Bobisse
A0201	SLLSPLSPL	RLLSPLSPL	1	Calis
A0201	RLFSLVIWI	RLLSLVIWI	1	IEDB
A0201	RLLGLAVSSAV	RLLSLAVSSAV	0	IEDB
A0201	RLVSECVHAL	RLLSECVHAL	0	Bobisse
A0201	MLIVETADM	MLIVETAVM	0	Bobisse
A0201	RLIELIRSA	RLIELIRRA	0	IEDB
A0201	HLIRVEGNLRV	RLIRVEGNLRV	1	IEDB
A0301	MLLENKAVKK	MLLENKAVEK	1	IEDB
B0801	RPKQEKAFSL	RLKQEKAFSL	0	IEDB
A0201	MLLENKAVKKA	MLLENKAVEKA	1	IEDB
A0301	RLKCPFHGK	RLKCPFYGK	0	IEDB
A0301	RLSSELGFKK	RLISELGFKK	0	IEDB
A1101	RLSSELGFKK	RLISELGFKK	0	IEDB
A3301	RLSSELGFKK	RLISELGFKK	0	IEDB
A0201	RLITCNPIV	RLITVNPIV	1	IEDB
A0201	RLITGRLPSL	RLITGRLQSL	1	IEDB
A3201	RLLCTDPGF	RLLCADPGF	0	Bentzen
B1501	RLLCTDPGF	RLLCADPGF	0	Bentzen
A0201	RLLCTDPGFV	RLLCADPGFV	0	Bentzen
A2301	RLLSWSDNW	RLLFWSDNW	0	IEDB
A0301	RLIELIRSAK	RLIELIRRAK	0	IEDB
A1101	RLMFQKNQQSK	RLIFQKNQQSK	0	McGranahan
A0201	MLLAVLYCL	MLLALLYCL	1	IMMA2
A0201	RVIGLMMTA	RLIGLMMTA	0	IEDB
A0206	RLVHRDLAA	RLIHRDLAA	0	IEDB
A1101	RLLGIPLLQPY	RLLGIPFLQPY	0	Bentzen
A2402	RLMKHYPGI	RLIKHYPGI	0	Strønen
A0201	RRQALGPEA	RLQALGPEA	0	Bentzen
A0201	MLGVWFFTL	MLGIWFFTL	0	IEDB
A0201	LLGRNSFEV	RLGRNSFEV	1	IMMA2
A0201	VLLLMEREDKV	MLLLMEREDKV	0	IEDB
A0201	LLPVGAYEV	RLPVGAYEV	0	IEDB
A0201	RLPQGVYPD	RLPQGVYPV	0	IEDB
A0201	RLPLHLYDT	RLPLHLYDI	0	IEDB
A0201	RLPEVLPRA	RLPGVLPRA	1	IEDB
A0201	RLPGLILYTF	RLPGLILYTL	0	IEDB
A3101	GLGMFVEVK	RLGMFVEVK	0	Bobisse
A3303	RLQPNQPEK	RLQPNQPPK	0	IEDB
B1302	RLQSLQNYV	RLQSLQTYV	1	IEDB
A0203	RLQSLQNYV	RLQSLQTYV	1	IEDB
B1501	RLQALQTY	RLQSLQTY	1	IEDB
A0201	RLQRRREPQ	RLQRRRETQ	0	IEDB
A0201	MLGERLFPL	MLGEQLFPL	1	IEDB
A6801	RLQPNQPEK	RLQPNQPPK	0	IEDB
A3301	RLQPNQPEK	RLQPNQPPK	0	IEDB
A0201	RRQALGPEAPA	RLQALGPEAPA	0	Bentzen
A1101	RLQPNQPEK	RLQPNQPPK	0	IEDB
A0301	RLQPNQPEK	RLQPNQPPK	0	IEDB
A1101	RLQGVERIMKK	RLQGVERIMNK	0	McGranahan
A0201	RLQHSNSL	RLQESNSL	0	IEDB
A0201	RLGTQTFCSRV	RLGIQTFCSRV	0	Strønen
A0301	RAGLQVRKNK	RLGLQVRKNK	0	IEDB
B1501	RRQALGPEAPA	RLQALGPEAPA	0	Bentzen
A0201	RLPGYAEVLL	RLPDYAEVLL	0	Bobisse
A0201	RLPGYAEVL	RLPDYAEVL	0	Bobisse
A3101	RLNRNGDYK	RLNRNGDFK	0	Bobisse
A0201	RLVVAVEEAFI	RLMVAVEEAFI	1	IEDB
A0201	RLVVAVEEA	RLMVAVEEA	1	IEDB
A0201	MLLKQDVSL	MLLKHDVSL	1	IEDB
A0201	RLMKSWVQAV	RLMKSWVQVV	0	Cohen
A0301	RLNRNGDYK	RLNRNGDFK	0	Bobisse
A0201	MIIGIPVYV	MLIGIPVYV	1	IEDB
A0201	ILIILAGFL	MLIILAGFL	0	IEDB
A0201	RLNGDFAQL	RLNGYFAQL	1	IEDB
A0201	RLHDLVLPL	RLHDLVFPL	1	IEDB
A2402	QMPKLLKSLF	RMPKLLKSLF	0	IEDB
A0201	NLAAPISGL	MLAAPISGL	1	IEDB
B0702	HPQHPPEAL	RPQHPPEAL	0	Bobisse
A0301	RLDSTLRLY	RLDSTLLLY	1	IEDB
A0201	RLDSTLRLYHA	RLDSTLLLYHA	0	IEDB
A0201	MLNTSVPNDM	MLNTSVPNYM	0	IEDB
B5501	RPRDGIRFL	RPRDAIRFL	0	IEDB
B5301	RPRDGIRFL	RPRDAIRFL	0	IEDB
A0301	MLNTSVPND	MLNTSVPNY	0	IEDB
B5101	RPRDGIRFL	RPRDAIRFL	0	IEDB
B0702	RPRVPTEELAL	RPRAPTEELAL	0	IEDB
B0702	LPQVRKQL	RPQVRKQL	0	IEDB
A0201	RLDTSVIFEAL	RLDTSVIFEGL	0	IEDB
A0201	MLNPNCEDL	MLNPNYEDL	1	IEDB
A0201	RLDSTLRLY	RLDSTLLLY	1	IEDB
B0702	RPRPGDLCPPS	RPRQGDLCPPS	0	McGranahan
B0702	RPRPGDLCPP	RPRQGDLCPP	0	McGranahan
B0702	RPRQAPRPF	RPRQAPRPL	0	IEDB
B0702	RPTNRYSQL	RPRNRYSQL	1	Calis
B3501	RPRLDSICY	RPRLDSITY	1	IEDB
A0201	MLPANYVEAI	MLPSNYVEAI	0	IEDB
B0702	RPRKTKPGSM	RPRKTKLGSM	0	Strønen
A0201	MLPANYVEA	MLPSNYVEA	0	IEDB
B0702	RERKTHESHL	RPRKTHESHL	1	IEDB
B0702	RPQHMPCEAL	RPQHPPEALL	0	Bobisse
A0206	ALDYFMFAV	RLDYFMFAV	1	Bobisse
A0211	ALDYFMFAV	RLDYFMFAV	1	Bobisse
A3002	MIESKHPLY	MIESKRPLY	0	IEDB
A0201	RLEERIAQL	RLEARIAQL	0	IEDB
A0201	RLENLISQL	RLENLIAQL	0	IEDB
A3301	MFVKTLDFK	MFAKTLDFK	0	IEDB
B0702	RPPTEQANVL	RPPIEQANVL	0	IEDB
A2902	MIESKHPLY	MIESKRPLY	0	IEDB
B0702	RPQGLENNT	RPQGLSNNT	1	IEDB
B0702	RSQGQGSRPEFV	RPQGGSRPEFVK	0	IEDB
A2601	MIESKHPLY	MIESKRPLY	0	IEDB
B5501	RPPAFYKPL	RPPSFYKPL	0	IEDB
B5301	RPPAFYKPL	RPPSFYKPL	0	IEDB
B5101	RPPAFYKPL	RPPSFYKPL	0	IEDB
B0702	RPPAFYKPL	RPPSFYKPL	0	IEDB
A0201	RLDWDSLMTSL	RLDWYSLMTSL	0	IEDB
A0101	MIESKHPLY	MIESKRPLY	0	IEDB
B0702	RPRRVEIAAL	RPRRVEIVAL	0	IEDB
B3801	MLENFTNLL	MHENFTNLL	0	IEDB
A0201	RLCLYCGYPG	RLCLYCGYPV	0	IEDB
A6801	RLSSELGFKK	RLISELGFKK	0	IEDB
A0201	RLDTTQMAM	RLDATQMAM	0	Bobisse
B0702	RPVWKLIKV	RPVWKLVKV	0	IEDB
A0201	MIACSIREL	MIACNIREL	0	Bobisse
B0702	RPVSWVNTDQV	RPVLWVNTDQV	0	Strønen
A0201	MLQIINVVL	MLQIINIVL	0	Strønen
A0201	RLDTTQMAMI	RLDATQMAMI	0	Bobisse
A0201	RPDAVLMEV	RLDAVLMEV	1	IEDB
B0702	RPGGGRPGW	RPVGGRPGW	0	IEDB
B0702	RPTDEEGFL	RPTYEEGFL	0	IEDB
B0702	RPWSYPRQA	RPWSYPSQA	0	McGranahan
B0702	RPWSYPRQAE	RPWSYPSQAE	0	McGranahan
A0201	LCGYCSFCN	RLCAYCCNI	1	IEDB
B3501	MGMSMAQPSY	MGMSMAQSSY	0	Bentzen
A1101	RPAEITPTK	RQAEITPTK	0	Bentzen
A0201	RQAEEIYENI	RQAEEIFENI	0	IEDB
B0702	RPYSEMVTDL	RPYSQMVTDL	0	McGranahan
B3501	VGNKIDLEQF	MGNKIDLEQF	0	Bentzen
A0201	RLCCQGDPA	RLCCQLDPA	1	IMMA2
A0201	MLQQQPSAPV	MLQQQPSPPV	0	IEDB
A0201	RLDGSFKNAV	RLDGFFKNAV	0	IEDB
B5501	KPSSLLISSL	RPSSLLISSL	0	IEDB
B5301	KPSSLLISSL	RPSSLLISSL	0	IEDB
B5101	KPSSLLISSL	RPSSLLISSL	0	IEDB
A3101	RPSSCFRPRR	RPSSCFHPRR	0	Bobisse
A3101	RPSSCFHPC	RPSSCFHPR	0	Bobisse
B0702	RPSGLCGAALL	RPSGLCGASLL	0	McGranahan
B0702	RPSGLCGAAL	RPSGLCGASL	0	McGranahan
B0702	RPSSASIRDAN	RPRSASIRDAN	0	McGranahan
B0702	RPSSASIRDA	RPRSASIRDA	0	McGranahan
A0101	MIDNETLPVEY	MIDNETLLVEY	0	IEDB
B5501	RPTPKKINI	RPTPKKMNI	0	IEDB
B5301	RPTPKKINI	RPTPKKMNI	0	IEDB
B5101	RPTPKKINI	RPTPKKMNI	0	IEDB
B0702	RPTPKKINI	RPTPKKMNI	0	IEDB
A0101	VIDEGATLY	MIDEGATLY	0	IEDB
B5501	RPTATSDSL	RPTASSDSL	0	IEDB
A2601	VIDEGATLY	MIDEGATLY	0	IEDB
B5301	RPTATSDSL	RPTASSDSL	0	IEDB
A2902	VIDEGATLY	MIDEGATLY	0	IEDB
A3002	VIDEGATLY	MIDEGATLY	0	IEDB
B5101	RPTATSDSL	RPTASSDSL	0	IEDB
B0702	RPSVLRGDHL	RPSVLLGDHL	0	IEDB
B0702	RPMTFKGEL	RPMTFKGAL	1	IEDB
B0702	RPDTRALRV	RPDTRHLRV	0	IEDB
B0702	RPGRRVCAV	RPCRRVCAV	0	IEDB
B3501	RPAYIVTPF	RPAYIVTPY	0	Calis
B0702	RPGWRCVPF	RPAWRCVPF	0	IEDB
B0702	RPASMWTLY	RPASAWTLY	1	IEDB
A0301	MLNKLKSTVTK	MLNELKSTVTK	0	IEDB
B5101	RPDTRALRV	RPDTRHLRV	0	IEDB
B5301	RPDTRALRV	RPDTRHLRV	0	IEDB
B0702	RPEFHVHEPG	RPEFHVHAPG	0	IEDB
B5501	RPDTRALRV	RPDTRHLRV	0	IEDB
A0201	RPFEYLRLTSL	RLFEYLRLTSL	0	Strønen
A0201	RLFFENHPA	RLFFENPPA	0	Cohen
A1101	MLNKVKSFK	MLNKVKSLK	0	Calis
A0301	TISPNSFFH	MISPNSFFH	0	IEDB
A0201	MIVAIFLLL	MIVAWFLLL	0	IEDB
B5501	RPASCFLVKL	RPADCFLVKL	0	IEDB
A0211	RMTVSLVVIM	RMTVSLVVKM	0	Bobisse
B0801	MKDMMKLEL	MKNMMKLEL	0	IEDB
A0201	RTTSQNSQV	RMTSQNSQV	0	Bobisse
A0201	RMTRYLESWGA	RMTRYLESLGA	0	Bentzen
A0201	RRFHELEAI	RLFHELEAI	0	Cohen
A3201	RMTRYLESW	RMTRYLESL	0	Bentzen
A0201	RMTRYLESW	RMTRYLESL	0	Bentzen
A1101	RITGMKEMLRK	RMTGMKEMLRK	0	McGranahan
A0201	RMAGLPIPPEI	RMTGLPIPPEI	0	Strønen
A0201	RMSSKAMLKV	RMSSKAMFKV	0	Bentzen
A0201	RMSRVTTFTS	RMSRVTTFTV	0	IEDB
B0801	MKYPRICIL	MKYPRLCIL	0	IEDB
A2301	MIYVSMAVTF	MIYVFMAVTF	0	IEDB
B5301	RPASCFLVKL	RPADCFLVKL	0	IEDB
B5101	RPASCFLVKL	RPADCFLVKL	0	IEDB
B0702	RPASCFLVKL	RPADCFLVKL	0	IEDB
B0702	RPAADGKTS	RPAADGKTV	1	IEDB
B3501	MIWNAQKIF	MIWNVQKIF	0	Rajasagi
B0702	RPAADFHPS	RPAADFHPF	0	IEDB
A0301	RDYRQSSNMK	RNYRQSSNMK	0	IEDB
A0201	MLMFAVIVA	MLMLAVIVA	1	IEDB
B1501	RNSSISGPF	RNSSISSPF	0	Bentzen
A3201	RNSSISGPF	RNSSISSPF	0	Bentzen
A0201	MIYGSDTWI	MIYGYDTWI	0	IEDB
A3301	RNMWRCSFDR	RNMWCCSFDR	0	Bobisse
A0301	MLMENISTK	MLMKNISTK	0	Bulik-Sullivan
A0301	LMYSGALLF	RMYSGALLF	0	IEDB
A0201	KMYSGALL	RMYSGALL	0	IEDB
A0201	MLNPLIYSLRNKD	MLNPLIYSLRNKV	0	IEDB
B5501	QPLGKMRTI	RPLGKMRTI	0	IEDB
B5301	QPLGKMRTI	RPLGKMRTI	0	IEDB
B3501	MIMLGDKEKTF	MIMLGDKKKTF	0	Strønen
B5101	QPLGKMRTI	RPLGKMRTI	0	IEDB
A1101	MLNPIIYSFR	MLNPLIYSFR	0	Robbins
B0702	QPLGKMRTI	RPLGKMRTI	0	IEDB
B0702	RPYLFLDSTH	RPLFLDSSHV	0	Bobisse
B3501	RPDVEGLEY	RPKVEGLEY	1	IEDB
B0702	RPNTVEKATDV	RPKTVEKATDV	0	Strønen
B3501	RPKPDYSAL	RPKPDYSAM	1	IEDB
A0301	TLNNSTQTY	MLNNSTQTY	0	IEDB
B0702	RPLLESRL	RPLLESEL	1	IEDB
B0702	RPLLECELVI	RPLLESELVI	0	IEDB
A1101	MILGWKFFD	MILGWKFFY	0	Bentzen
B3501	MILGWKFFD	MILGWKFFY	0	Bentzen
B0801	RPLSRTRNPA	RPLSKTRNPA	0	IEDB
B5501	RPLMKNTYK	RPLMKNTYL	0	IEDB
B5301	RPLMKNTYK	RPLMKNTYL	0	IEDB
B5101	RPLMKNTYK	RPLMKNTYL	0	IEDB
B0702	RPLMKNTYK	RPLMKNTYL	0	IEDB
A0301	MIQLCSKLRN	MIQLCSKLRK	0	IEDB
B0702	RPHHDQRSS	RPHHDQRSL	1	IEDB
B4201	QERNGFTYEKQLVLC	RPHERNGFTVLCPKN	1	IEDB
B1501	MIQQPRAPL	MIQQSRAPL	0	Bobisse
B5501	RPGSLQHQPL	RPGSLQHQSL	0	IEDB
B5301	RPGSLQHQPL	RPGSLQHQSL	0	IEDB
B5101	RPGSLQHQPL	RPGSLQHQSL	0	IEDB
B0702	RPGSLQHQPL	RPGSLQHQSL	0	IEDB
B0801	MIRRRRPTP	MIRRRRPTL	0	IEDB
B0702	RLIPIKYKAM	RPIPIKYKAM	1	IEDB
B0702	RPNATYSVCVM	RPKATYSVCVM	0	McGranahan
B0702	RPNATYSVCV	RPKATYSVCV	0	McGranahan
B0702	RPNATYSVC	RPKATYSVC	0	McGranahan
B5501	APIVISKAL	RPIVISKAL	0	IEDB
B5301	APIVISKAL	RPIVISKAL	0	IEDB
B5101	APIVISKAL	RPIVISKAL	0	IEDB
B0702	APIVISKAL	RPIVISKAL	0	IEDB
A0202	MINAYLDKF	MINAYLDKL	1	IEDB
B0702	RLIPIKYKA	RPIPIKYKA	1	IEDB
A0201	RRFDEGKLKA	RLFDEGKLKA	0	IEDB
A1101	MFVKTLDFK	MFAKTLDFK	0	IEDB
A0201	SPAATPEIRV	SLAATPEIRV	0	IEDB
A0201	MLAIDAYPL	SLAIDAYPL	1	IEDB
B1501	PLAHHIQLIF	SLAHHIQLIF	0	Strønen
A0201	PLAHHIQLI	SLAHHIQLI	0	Strønen
A2402	VYSILSPFL	LYSILSPFL	1	IEDB
A2301	LYQLFSLLL	LYSLFSLLL	0	IEDB
A2402	LYQLFSLLL	LYSLFSLLL	0	IEDB
A2407	LYQLFSLLL	LYSLFSLLL	0	IEDB
A0201	SLAESFFV	SLAESYFV	0	IEDB
A2402	SYSNVALYL	LYSNVALYL	0	IEDB
A0201	SLADMQDHA	SLADMLDHA	0	IEDB
A0201	SLADEAEVHL	SLADEAEVYL	1	Robbins
A0201	SLAKFIPSI	SLAKFIPTI	1	IEDB
A1101	SLCRITGMK	SLCRMTGMK	0	McGranahan
A0211	SVCRGKGKI	SLCRGKGKI	0	Bobisse
A0201	PLCLYVVVGV	SLCLYVVVGV	0	IEDB
A0201	SLCKSKLLFL	SLCKSILLFL	0	IEDB
A6801	SLCKLNNVFS	SLCKLNNVFY	0	IEDB
A3303	SLCKLNNVFS	SLCKLNNVFY	0	IEDB
A3301	SLCKLNNVFS	SLCKLNNVFY	0	IEDB
A0201	SLCGFNPNPHL	SLCAFNPNPHL	1	IEDB
A6801	SLAIFPVIK	SLAVFPVIK	0	IEDB
A3303	SLAIFPVIK	SLAVFPVIK	0	IEDB
A3301	SLAIFPVIK	SLAVFPVIK	0	IEDB
A1101	SLAIFPVIK	SLAVFPVIK	0	IEDB
A0301	SLAIFPVIK	SLAVFPVIK	0	IEDB
A3101	SLTTAQIAR	SLATAQIAR	0	Bobisse
A0201	SLASFATPKMI	SLASFATQKMI	0	Bentzen
A0201	SLASFATPKM	SLASFATQKM	0	Bentzen
A0201	SLAAYIPKL	SLAAYIPRL	1	IEDB
B0702	SITRKNPRTPL	SITRKNSRTPL	0	Strønen
A1101	SITVRIPVSR	SITFRIPVSR	0	McGranahan
A1101	SISSFLLIR	SISSFLLVR	0	Strønen
A0101	PISSEQTFY	SISSEQTFY	0	Robbins
A1101	SISSAATPDR	SISSAATPYR	0	Bobisse
A1101	SISSAATPD	SISSAATPY	0	Bobisse
A3002	SISQRYNDH	SISQRYNDY	0	IEDB
A2902	SISQRYNDH	SISQRYNDY	0	IEDB
A2601	SISQRYNDH	SISQRYNDY	0	IEDB
A0101	SISQRYNDH	SISQRYNDY	0	IEDB
A0201	SISFENVDTA	SISFENLDTA	0	IEDB
A0201	SISDEITKAV	SISDEIAKAV	0	Strønen
A0201	SISDEITKA	SISDEIAKA	0	Strønen
A0206	SISCHVLCL	SISCHVFCL	1	IEDB
A0201	SIPAFLYFL	SISAFLYFL	0	Cohen
A0201	SIWGFSGNA	SIWGFSGNV	0	Bentzen
A0201	SIWGFSGNANA	SIWGFSGNVNA	0	Bentzen
A2301	LYSPPLLSIL	LYSPPLISIL	0	IEDB
A2402	LYSPPLLSIL	LYSPPLISIL	0	IEDB
A0201	SLAADLEGL	SLAADLEKL	1	Calis
A0201	SLAAGVWGL	SLAACVWGL	0	Cohen
A3101	STVGPWRKAR	SKVGPWRKAR	0	Bobisse
B0801	SKRVHLMNPM	SKRVHPMNPM	0	IEDB
B0801	SKLKKKQQQL	SKLKNKQQQL	0	IEDB
A2402	SKIPRPVSW	SKIPRPVLW	0	Strønen
A2407	LYSPPLLSIL	LYSPPLISIL	0	IEDB
A0201	AIWNLDYII	SIWNLDYII	1	IEDB
A0301	SIDWAYDNGIK	SIYWAYDNGIK	0	IEDB
A0201	SIYVFALPL	SIYVYALPL	1	Calis
A1101	SIYSIVNIK	SIYSIVKIK	0	Robbins
A1101	SLDCARLPTRN	SLDCARLPTRK	0	McGranahan
A1101	SLGDHNFLRR	SLGDHNFLRK	0	Robbins
A0201	SLFNTIACL	SLFNTIAVL	1	IEDB
A0201	SLFNGVAVL	SLFNAVAVL	1	IEDB
A3301	SLENGVFPR	SLFNGVFPR	1	Bobisse
A0201	SLFNIKDTQQL	SLFNIKNTQQL	0	Strønen
A0201	SLFNTAAVLY	SLFNTIAVLY	1	IEDB
A0201	SLFNTAAVLY	SLFNTVAVLY	1	IEDB
A0201	SLFPEILLIV	SLFPEILLRV	1	IEDB
A2301	LHRGYVEEATL	LYRGYVEEATL	0	IEDB
A2402	LYRPLLRG	LYRPLLRL	0	IEDB
A2301	LYTPNIPLKI	LYRPNIPLKI	0	IEDB
A3303	VLFTELKEK	SLFTELKEK	0	IEDB
A0201	SWGAAKPFAHL	SLGAAKPFAHL	0	Bentzen
A0201	SLFWNEPAH	SLFWNEPAI	1	IEDB
A1101	SLFVSGREE	SLFVSGREK	0	IEDB
A0201	SLSTLHVLGL	SLFTLHVLGL	0	IEDB
A2402	LDQIQALRW	LYQIQALRW	0	Bentzen
A6801	VLFTELKEK	SLFTELKEK	0	IEDB
A3301	VLFTELKEK	SLFTELKEK	0	IEDB
A1101	VLFTELKEK	SLFTELKEK	0	IEDB
A0301	VLFTELKEK	SLFTELKEK	0	IEDB
A0201	SLFTANSHL	SLFTANFHL	0	Cohen
A3303	SLFSTLIKK	SLFSTLVKK	0	IEDB
A3301	SLFSTLIKK	SLFSTLVKK	0	IEDB
A1101	SLFSTLIKK	SLFSTLVKK	0	IEDB
A0301	SLFSTLIKK	SLFSTLVKK	0	IEDB
A0201	SPFRLVPNV	SLFRLVPNV	0	Cohen
A0201	SLFGFSFNA	SLFRFSFNA	0	Cohen
C0701	VYQPPQTSI	LYQPPQTSI	1	IEDB
A2402	LYQRWEAQNKG	LYQRWEAQNKV	0	IEDB
A0201	SLSKGLHHKA	SLFKGLHHKA	0	Robbins
A2402	LYSEILLKF	LYSDILLKF	1	IEDB
A0201	SLDVPMAVAIL	SLDVLMAVAIL	0	Strønen
A0201	ELEDKAFQL	SLEDKAFQL	1	IEDB
B0702	ELEDKAFQL	SLEDKAFQL	1	IEDB
A2407	LYSSYKTKL	LYSAYKTKL	0	IEDB
A2402	GLFHLTRLF	SLFHLTRLF	0	IEDB
A2402	LYSSYKTKL	LYSAYKTKL	0	IEDB
A0201	TLEEEAVSV	SLEEEAVSV	0	Bobisse
A0201	PLDTAKVRL	SLDTAKVRL	0	IEDB
A0201	SLDQPVTALNL	SLDQPVTALNV	0	IEDB
A3201	SLDNILSTF	SLDNVLSTF	1	IEDB
B0702	SLDPTTSPV	SLDLTTSPV	0	Strønen
A2301	LYSSYKTKL	LYSAYKTKL	0	IEDB
A0201	SLEEINGTI	SLEEINCTI	0	IEDB
A0201	SLEEKDQYI	SLEEKDHYI	0	Bentzen
A0201	SLETPSAPL	SLETPSPPL	0	Strønen
B0801	GLFHLTRL	SLFHLTRL	0	IEDB
A1101	SPFGLSFVR	SLFGLSFVR	0	Robbins
A0201	SLSCQMVSSV	SLFCQMVSSV	0	IEDB
A2402	LYTPNIPLKI	LYRPNIPLKI	0	IEDB
A2407	LYTPNIPLKI	LYRPNIPLKI	0	IEDB
A3303	SLEYLLIRTK	SLEYNLIRTK	0	IEDB
A3301	SLEYLLIRTK	SLEYNLIRTK	0	IEDB
A1101	SLEYLLIRTK	SLEYNLIRTK	0	IEDB
A0301	SLEYLLIRTK	SLEYNLIRTK	0	IEDB
A1101	SLESLGYHCE	SLESLGYHCK	0	McGranahan
A0201	SLEEKDQYISV	SLEEKDHYISV	0	Bentzen
A0101	SLGREAKCY	SLEREAKCY	0	IEDB
A6801	SLPLIIIHTK	SLELIIIHTK	0	IEDB
A3303	SLPLIIIHTK	SLELIIIHTK	0	IEDB
A3301	SLPLIIIHTK	SLELIIIHTK	0	IEDB
A1101	SLPLIIIHTK	SLELIIIHTK	0	IEDB
A0301	SLPLIIIHTK	SLELIIIHTK	0	IEDB
A0201	SLEKMVCSVL	SLEKMVCLVL	0	Strønen
A0201	SLEKMVCSV	SLEKMVCLV	0	Strønen
A0101	SLEGGGTGY	SLEGGGLGY	0	IEDB
B4001	SSEFENKQAL	SLEFENKQAL	0	IEDB
B0801	SIRDHPEAL	SIRDHPQAL	0	IEDB
A6801	SFTFSEGFK	SFTFKEGFK	0	IEDB
A3303	SFTFSEGFK	SFTFKEGFK	0	IEDB
A3301	SFTFSEGFK	SFTFKEGFK	0	IEDB
A1101	SFTFSEGFK	SFTFKEGFK	1	IEDB
A0301	SFTFSEGFK	SFTFKEGFK	1	IEDB
B5101	MAFANSPWV	MAMANSPWV	0	IEDB
A2402	SFSLPESVPLF	SFSLPKSVPLF	0	Strønen
A3301	SFWIDSVPK	SFWIDSIPK	0	IEDB
A1101	SGAPSLRGK	SGAPSLKGK	0	Strønen
A2902	SFYFVWKSY	SFYYVWKSY	1	IEDB
A1101	MDLSLLPPR	MALSLLPPR	0	Bobisse
A2902	MALTLSPF	MALTLSPY	1	Calis
A6801	SFWIDSVPK	SFWIDSIPK	0	IEDB
A3303	SFWIDSVPK	SFWIDSIPK	0	IEDB
A1101	SFWIDSVPK	SFWIDSIPK	0	IEDB
A0301	SFWIDSVPK	SFWIDSIPK	0	IEDB
A2402	SFVALSTCHGL	SFVALSTCHEL	0	Strønen
A1101	SIQNDLPFLLK	SIQNDVPFLLK	0	Bentzen
B0801	SFNPNTNIL	SFNPETNIL	1	IEDB
B0801	MAQAIRVRTF	MARAIRVRTF	0	IEDB
A1101	SFNNGSLFY	SFNNGSLFK	0	Calis
A2402	SFPISSILEW	SFSISSILEW	0	Strønen
A0201	PFQSLLYLL	SFQSLLYLL	0	Strønen
A2407	SFNLKQKVTF	SFNDKQKVTF	0	IEDB
A2402	SFNLKQKVTF	SFNDKQKVTF	0	IEDB
A2301	SFNLKQKVTF	SFNDKQKVTF	0	IEDB
A6801	SYMYIESIK	SFMYIESIK	0	IEDB
A3303	SYMYIESIK	SFMYIESIK	0	IEDB
A3301	SYMYIESIK	SFMYIESIK	0	IEDB
A1101	SYMYIESIK	SFMYIESIK	0	IEDB
A0301	SYMYIESIK	SFMYIESIK	0	IEDB
B0702	SFMVDARGGSM	SFMVDTRGGSM	0	Strønen
B3501	QANIFRGSY	MANIFRGSY	1	IEDB
A6801	SFRQISIHY	SFRQIFIHY	0	IEDB
A3303	SFRQISIHY	SFRQIFIHY	0	IEDB
A3301	SFRQISIHY	SFRQIFIHY	0	IEDB
A1101	SFRQISIHY	SFRQIFIHY	0	IEDB
A0301	SFRQISIHY	SFRQIFIHY	0	IEDB
A3303	SFRLFPRTR	SFRLFARTR	1	IEDB
A6801	SFQTFYDDK	SFQTVYDDK	0	IEDB
A3303	SFQTFYDDK	SFQTVYDDK	0	IEDB
A3301	SFQTFYDDK	SFQTVYDDK	0	IEDB
A1101	SFQTFYDDK	SFQTVYDDK	0	IEDB
A0301	SFQTFYDDK	SFQTVYDDK	0	IEDB
B1501	SILFLIISS	SILFLIISY	0	Bentzen
B0801	LYVVGGHTSL	LYVVRGHTSL	0	IEDB
A3201	SILFLIISS	SILFLIISY	0	Bentzen
A1101	SGEYLSLAFK	SGEYLSLSFK	0	McGranahan
A0201	SILFLIISSV	SILFLIISYV	0	Bentzen
A0201	SILFLIISSVA	SILFLIISYVA	0	Bentzen
A1101	SIPDNQLVR	SILDNQLVR	0	Bentzen
A0201	SIITLMLNPLI	SIITLMMNPLI	0	Bentzen
A0201	SIITLMLNPL	SIITLMMNPL	0	Bentzen
A0201	SIVSLFVLL	SIISLFVLL	0	IEDB
B3501	PIIQFPNTY	SIIQFPNTY	1	IEDB
A3201	SIINRTPGSL	SIINRTPWSL	0	Bentzen
A0201	SIINRTPGSL	SIINRTPWSL	0	Bentzen
A3201	SILGNLTII	SILGNTTII	0	Bentzen
A2407	LYTITSESL	LYTISSESL	0	IEDB
A1101	SIQKNTIYK	SIQKNTIFK	1	Calis
A1101	SIQKNPIFR	SIQKNPIFK	1	Calis
A1101	SVPPASYHPK	SIPPASYHPK	0	Cohen
A2301	LYTITSESL	LYTISSESL	0	IEDB
B1501	SIPIGWSYF	SIPIGWSHF	0	Bentzen
A2402	LYTITSESL	LYTISSESL	0	IEDB
A0201	SIPDPSLPL	SIPDPSFPL	0	IEDB
A0201	SIMAPANSFV	SIMAPANFFV	0	Cohen
A2402	LYTNWYLESLL	LYTNWYLESLF	0	IEDB
A2402	LYTSEISSPI	LYTSEILSPI	0	Strønen
A0201	SILHNVHATL	SILQNVHATL	0	IEDB
A0201	SRLLRDAGL	SILLRDAGL	1	IMMA2
A1101	SILKGYRTY	SILKGYRLY	0	Strønen
A0201	HIIIPTLNV	SIIIPTLNV	1	IEDB
A0201	SIILGRQPSL	SIIFGRQPSL	0	IEDB
B0702	MAGSPVFLSSL	MAGSLVFLSSL	0	Strønen
C0701	SHLLKGDKNL	SHLLKGDENL	0	Bobisse
A2402	SHLTVVGMF	SHLAVVGMF	0	Strønen
B3801	SHETVTIEL	SHETVIIEL	1	IEDB
B3801	SHDIQHGL	SHDIQHVL	0	IEDB
B3501	GAIIAHCY	MAIIAHCY	1	IEDB
A3101	SHRRLREIR	SHRRLRETR	0	Bobisse
B3901	SHAAVGAYL	SHAAIGAYL	0	IEDB
C0303	SGVRVEGPL	SGVRVVGPL	0	Bobisse
A0101	SGSELTFDY	SGSKLTFDY	0	IEDB
B1501	SGNANADSVVY	SGNVNADSVVY	0	Bentzen
A1101	SGFSLRTLY	SGFFLRTLY	0	Strønen
A1101	SGFARATLK	SGFARAVLK	0	IEDB
B0702	SHRRARSTA	SHRRARSVA	0	IEDB
B3801	SHTLRLHL	SHTLWLHL	0	IEDB
A0201	SIGPELPKPEV	SIGPELPTPEV	0	IEDB
A0301	SIIYGLQY	SIFYGLQY	0	IEDB
A0101	MAEGIFNSPGY	MAEGIFHSPGY	0	IEDB
A0201	SIAAVAVTPL	SIDAVAVTPL	0	IEDB
B3501	MAFDRYVAICN	MAFDRYVAICF	0	Bentzen
A0202	PIAPEIALEL	SIAPEIALEL	1	IEDB
A1101	STAKKSGQK	SIAKKSGQK	0	Bobisse
B4403	SRWAAQVI	SHWAAQVI	1	IEDB
B4402	SRWAAQVI	SHWAAQVI	1	IEDB
A0201	SRGAQTAAA	SLGAQTAAA	0	IEDB
A0201	SLPFQFAHHL	SLPFQFAHRL	0	IEDB
A2402	LYLEGGLLP	LYLEGGLLF	0	Bobisse
A0201	SLPDIFYTFI	SLPDIFYNFI	0	IEDB
A0201	SLNSVYTRL	SLNSMYTRL	0	Calis
A0201	SLNSEEKLDSA	SLNSEEKLDSV	0	Strønen
A6801	LLNRTIVTK	SLNRTIVTK	0	IEDB
A3303	LLNRTIVTK	SLNRTIVTK	0	IEDB
A3301	LLNRTIVTK	SLNRTIVTK	0	IEDB
A1101	LLNRTIVTK	SLNRTIVTK	0	IEDB
A0301	LLNRTIVTK	SLNRTIVTK	0	IEDB
A0201	SLNQEMASLL	SLNQEMSSLL	0	IEDB
A0201	RLPHDPGVFRV	SLPHDPGVFRV	0	IEDB
A2402	LYPDYQIQATV	LYLDYQIQATV	0	Strønen
A0201	SLPKHNVTI	SLPKHSVTI	1	IEDB
A3201	SLQARVGNPI	SLQALVGNPI	0	Bentzen
A2301	FYKVYNGIF	LYKVYNGIF	0	IEDB
A0201	SLQARVGNPI	SLQALVGNPI	0	Bentzen
A1101	SLEAEHRLLK	SLQAEHRLLK	0	McGranahan
A1101	SLPSKDTPK	SLPSKNTPK	0	McGranahan
A2402	FYKVYNGIF	LYKVYNGIF	0	IEDB
A2407	FYKVYNGIF	LYKVYNGIF	0	IEDB
C0702	SLPPQRLMAL	SLPPQRLMIL	0	Bobisse
A2301	LYLASIIYL	LYLASIVYL	0	IEDB
A2402	LYLASIIYL	LYLASIVYL	0	IEDB
A2407	LYLASIIYL	LYLASIVYL	0	IEDB
A2402	SLPESVPLF	SLPKSVPLF	0	Strønen
A0201	SLPMLYFLLV	SLPMLYFLYV	0	IEDB
A6801	SLPMLYFLL	SLPMLYFLY	0	IEDB
A3303	SLPMLYFLL	SLPMLYFLY	0	IEDB
A3301	SLPMLYFLL	SLPMLYFLY	0	IEDB
A1101	SLPMLYFLL	SLPMLYFLY	0	IEDB
A0301	SLPMLYFLL	SLPMLYFLY	0	IEDB
A2402	LYLDLYNMM	LYLDAYNMM	0	IEDB
A0201	SLNQEMASL	SLNQEIASL	0	IEDB
A0211	SSNNAVIELA	SLNNAVIELA	0	Bobisse
A0201	SLMARETWEV	SLMTRETWEV	0	Bobisse
C0702	LYMQYIRKL	LYLQYIRKL	1	IEDB
A2402	LYMQYIRKL	LYLQYIRKL	0	IEDB
A0201	SLMPLQLL	SLMTLQLL	0	IEDB
A0211	SSNNAVIEL	SLNNAVIEL	1	Bobisse
A0201	SLMPQPLGDGI	SLMPQPLADGI	0	IEDB
A0201	RLMNVHSNG	SLMNVHSNG	1	IEDB
A0201	SLMEPWALGA	SLMEHWALGA	0	Rajasagi
A0201	SLMEPWALG	SLMEHWALG	0	Rajasagi
A1101	SLKCGTWYK	SLMCGTWYK	0	Bobisse
A0201	SLNDYKPPI	SLNDYKPPV	0	IEDB
A6801	SLNLVKIKR	SLNLIKIKR	0	IEDB
A6801	SLNLISKKY	SLNMISKKY	0	IEDB
A3303	SLNLISKKY	SLNMISKKY	0	IEDB
A3301	SLNLISKKY	SLNMISKKY	0	IEDB
A1101	SLNLISKKY	SLNMISKKY	0	IEDB
A0301	SLNLISKKY	SLNMISKKY	0	IEDB
A3303	SLNLVKIKR	SLNLIKIKR	0	IEDB
A1101	QLNFLGGAPK	SLNFLGGAPK	0	IEDB
A3301	SLNLVKIKR	SLNLIKIKR	0	IEDB
A1101	SLNLVKIKR	SLNLIKIKR	0	IEDB
A0301	SLNLVKIKR	SLNLIKIKR	0	IEDB
A3303	SLNKMRGFK	SLNKLRGFK	0	IEDB
A3301	SLNKMRGFK	SLNKLRGFK	0	IEDB
A1101	SLNKMRGFK	SLNKLRGFK	0	IEDB
A0301	SLNKMRGFK	SLNKLRGFK	0	IEDB
A0201	SLNISKENEV	SLNICKENEV	0	IEDB
A0201	SLNFMGYGI	SLNFMGYVI	0	Calis
A2407	LYKPINVEY	LYKSINVEY	0	IEDB
A2402	LYKPINVEY	LYKSINVEY	0	IEDB
A2402	LDIVDGMAQLM	LYIVDGMAQLM	0	IEDB
C0702	LYLWFKTACL	LYIWFKTACL	1	IEDB
A3101	SLSIRPSAR	SLSLRPSAR	0	Bobisse
A0301	SLSNSPQLK	SLSNFPQLK	0	IEDB
A1101	SPSPIEMKK	SLSPIEMKK	0	Robbins
A0201	SLSPLEEKQGL	SLSPLQEKQGL	0	Strønen
A0301	SLSRHAALLY	SLSRHASLLY	0	IEDB
A0201	SRSKGDCQTL	SLSKGDCQTL	0	IEDB
A0201	SLPIGSAEV	SLSIGSAEV	0	Cohen
A2301	LYKDLLHKIHI	LYKDLLHKIYI	0	IEDB
A0201	SLSHYFTLIF	SLSHYFTLVF	1	IEDB
A0201	SLSSASQL	SLSSASQV	0	IEDB
A0201	SLSSDFNPG	SLSSDFNPL	0	IEDB
A0201	SLSPSLSSV	SLSTSLSSV	0	Robbins
A0201	SLSPIKDIISL	SLSTIKDIISL	0	IEDB
B0702	SLSSSGAPSP	SLSSSGAPSL	0	Strønen
A0201	SLSSLTAPTQA	SLSSLTATTQA	0	Strønen
A0201	SLSSLTAPT	SLSSLTATT	0	Strønen
A1101	SLSPFRIHER	SLSSFRIHER	0	Strønen
A0201	SLQDLCCRAV	SLQDHCCRAV	0	Robbins
A0201	SLQQEITIL	SLQQEITLL	1	IEDB
A0201	SLQPEDFAV	SLQPEDFAL	1	IMMA2
A0301	PLQPRGSFK	SLQPRGSFK	0	IEDB
A0201	SLQPVQARGAV	SLQPVQALGAV	0	IEDB
A6801	SLQSFCPTTR	SLQSFCPTPR	0	Bobisse
A0201	SLSERLLQL	SLSEQLLQL	0	IEDB
A0301	SIQTIASKK	SLQTIASKK	0	IEDB
A1101	SIQTIASKK	SLQTIASKK	0	IEDB
A3301	SIQTIASKK	SLQTIASKK	0	IEDB
A3303	SIQTIASKK	SLQTIASKK	0	IEDB
A6801	SLQNDDLFK	SLQNTDLFK	0	IEDB
A3303	SLQNDDLFK	SLQNTDLFK	0	IEDB
A3301	SLQNDDLFK	SLQNTDLFK	0	IEDB
A1101	SLQNDDLFK	SLQNTDLFK	0	IEDB
A0301	SLQNDDLFK	SLQNTDLFK	0	IEDB
A0201	STQNSEFLL	SLQNSEFLL	1	Calis
A0201	SLQEMLSRL	SLQEILSRL	1	IEDB
A2301	LYKPINVEY	LYKSINVEY	0	IEDB
A0301	SLRDREFST	SLRDREFSK	0	IEDB
A1101	SLRDREFST	SLRDREFSK	0	IEDB
A3301	SLSAESVHIR	SLSAVSVHIR	0	IEDB
A0201	SLSELRRLV	SLSELQRLV	0	Cohen
A0201	SLSEECYWSPL	SLSEECYWSLL	0	Strønen
A0201	SLSEECYWSP	SLSEECYWSL	0	Strønen
A6801	SLSEDGWIK	SLSEDGWMK	0	IEDB
A3303	SLSEDGWIK	SLSEDGWMK	0	IEDB
A3301	SLSEDGWIK	SLSEDGWMK	0	IEDB
A1101	SLSEDGWIK	SLSEDGWMK	0	IEDB
A0301	SLSEDGWIK	SLSEDGWMK	0	IEDB
A0201	SPSEARQDV	SLSEARQDV	0	IEDB
A6801	SLSAESVHIR	SLSAVSVHIR	0	IEDB
A3303	SLSAESVHIR	SLSAVSVHIR	0	IEDB
A1101	SLSAESVHIR	SLSAVSVHIR	0	IEDB
A0301	SLSAESVHIR	SLSAVSVHIR	0	IEDB
A0201	SLPALFNIGL	SLSALFNIGL	0	Cohen
A1101	SLSAIRAVAK	SLSAIRTVAK	0	Bobisse
A0101	SRRRDYYDRGY	SLRRDYYDRGY	1	IEDB
A3201	SLRILYMTD	SLRILYMTL	1	IEDB
B0801	SLRIEKFFAF	SLRIEKFFVF	0	IEDB
A6801	SLRDREFST	SLRDREFSK	0	IEDB
A3303	SLRDREFST	SLRDREFSK	0	IEDB
A3301	SLRDREFST	SLRDREFSK	0	IEDB
A0201	CLMAFTASV	SLMAFTASV	0	IEDB
A2301	LYMGFRTYL	LYMGFRLYL	0	IEDB
A3201	SLITAHEQF	SLITANEQF	0	Bentzen
A1101	CLINDLEMK	SLINDLEMK	0	IEDB
B1501	SLITAHEQF	SLITANEQF	0	Bentzen
A0201	SLITAHEQFKA	SLITANEQFKA	0	Bentzen
A0201	SVITSGLFI	SLITSGLFI	0	IEDB
A0201	ALIVGGIVGI	SLIVGGIVGI	0	IEDB
A1101	LYNNPVTAVFN	LYNNPVTAVFK	0	Bentzen
A1101	SLIQRINLRK	SLIQRINLKK	0	Strønen
A0201	SLINPTVIV	SLINSTVIV	0	IEDB
A6801	CLINDLEMK	SLINDLEMK	0	IEDB
A3303	CLINDLEMK	SLINDLEMK	0	IEDB
A0201	SLRAARQLL	SLLAARQLL	0	IEDB
A1101	KLLDYIRWK	SLLDYIRWK	0	IEDB
A2407	LYNKYSFRL	LYNKYSFKL	0	IEDB
A1101	SLLAMNQGK	SLLAMNHGK	0	Bentzen
A3201	SLLAKRQVAL	SLLAKREVAL	0	Bentzen
A0201	SLLAKRQVAL	SLLAKREVAL	0	Bentzen
A0301	SPKTNQTLQLK	SLKTNQTLQLK	0	IEDB
A0201	SLEETEESI	SLKETEESI	0	Strønen
A0301	SLKRLRKTK	SLKRLRNTK	1	IEDB
A0201	SLKLKDCT	SLKLKDCV	0	IEDB
B0801	SLKKSFDFF	SLKKSFNFF	0	IEDB
A0201	TLKKNSRSL	SLKKNSRSL	1	IEDB
A3301	CLINDLEMK	SLINDLEMK	0	IEDB
A0301	CLINDLEMK	SLINDLEMK	0	IEDB
A1101	SLLYPHGLSSK	SLLYPHSLSSK	0	Strønen
A1101	SLGYHCEYK	SLGYHCKYK	0	McGranahan
A2402	LYPELIASI	LYPEFIASI	1	IEDB
A0201	SLILVENPVV	SLILLENPVV	0	Cohen
A0301	SLHAHGLSYE	SLHAHGLSYK	0	IEDB
A0201	SLHGLTDGV	SLHDLTDGV	0	IEDB
A0201	SLHEHIKNL	SLHEHIANL	0	IEDB
A0201	SLGTFVSYLL	SLGTFVFYLL	0	Cohen
A2301	LHPKRLNHKY	LYPKRLNHKY	0	IEDB
A2301	LYPLPYFSL	LYPLEYFSL	0	IEDB
A2402	LYPLPYFSL	LYPLEYFSL	0	IEDB
A2407	LYPLPYFSL	LYPLEYFSL	0	IEDB
B0801	GLGPRLQWYL	SLGPRLQWYL	0	IEDB
A0201	SLGKARTAQV	SLGKAQTAQV	0	IEDB
A0201	SLYPSAPFL	SLHPSAPFL	0	IEDB
A0201	SLTEEDLTEV	SLIEEDLTEV	0	IEDB
A0201	SLILVENPV	SLILLENPV	0	Cohen
A1101	SLILLECFVD	SLILLECFVR	0	Calis
A1101	SLIKNLLVALK	SLIKNMLVALK	0	Bentzen
A6801	LLIKFISDNK	SLIKFISDNK	0	IEDB
A3303	LLIKFISDNK	SLIKFISDNK	0	IEDB
A3301	LLIKFISDNK	SLIKFISDNK	0	IEDB
A1101	LLIKFISDNK	SLIKFISDNK	0	IEDB
A0301	LLIKFISDNK	SLIKFISDNK	0	IEDB
A0201	SLIISVDGR	SLIISVDGV	1	IEDB
A2301	LYNNYTSFL	LYNNYTTFL	0	IEDB
A1101	SLIDLQRLGK	SLIDLQELGK	1	IEDB
A2402	LYNNYTSFL	LYNNYTTFL	0	IEDB
A0201	SLIAAFQV	SLIAAFEV	0	IEDB
A2407	LYNNYTSFL	LYNNYTTFL	0	IEDB
A3301	KLLDYIRWK	SLLDYIRWK	0	IEDB
A3303	KLLDYIRWK	SLLDYIRWK	0	IEDB
A6801	KLLDYIRWK	SLLDYIRWK	0	IEDB
A0201	SLLPYVFVR	SLLPYVFVI	1	IEDB
A0201	QLLNSVLTL	SLLNSVLTL	1	IEDB
A0201	ALLPNNAADL	SLLPNNAADL	0	IEDB
A2402	LYLTGFFGGYI	LYMTGFFGGYI	0	Bentzen
A0201	SLLQGSPHL	SLLQGSPHV	1	IEDB
A0201	ALLQLPLAV	SLLQLPLAV	0	IEDB
A0201	SLLQTKNYSEV	SLLQTKNYSEI	0	IEDB
A6801	SILNNYTLK	SLLNNYTLK	0	IEDB
A3303	SILNNYTLK	SLLNNYTLK	0	IEDB
A3301	SILNNYTLK	SLLNNYTLK	0	IEDB
A1101	SILNNYTLK	SLLNNYTLK	0	IEDB
A0201	SLLMWITQC	SLLMWITQS	1	IMMA2
A2301	LYSDFKNSL	LYNDFKNSL	0	IEDB
A2402	LYSDFKNSL	LYNDFKNSL	0	IEDB
A0201	SPLMNIEVV	SLLMNIEVV	0	Cohen
A2402	LYMPKVYIII	LYMPKVYITI	0	Bentzen
A2402	LYMGFRTYL	LYMGFRLYL	0	IEDB
A2402	SLLWMNPFVGF	SLLWMNLFVGF	0	Strønen
A2407	LYMGFRTYL	LYMGFRLYL	0	IEDB
A0201	SLLTTDDAMV	SLLTTDDAVV	0	IEDB
A0301	SLLTPPPTK	SLLTPPSTK	0	IEDB
A0201	SLLTNWPSV	SLLTNWPFV	1	IEDB
A6801	SLLSVYRHR	SLLSVYKHR	0	IEDB
A3303	SLLSVYRHR	SLLSVYKHR	0	IEDB
A3301	SLLSVYRHR	SLLSVYKHR	0	IEDB
A0301	SLLSVYRHR	SLLSVYKHR	0	IEDB
A2402	LYMPKVYIIIF	LYMPKVYITIF	0	Bentzen
A0201	SLLSLLYAH	SLLSLLYAL	0	Robbins
[truncated: 30,964 more rows]

## Sheet: Table S5
Table S5. AUROC and AUPRC values of the 10-fold cross-validation on the validation set 1 and 2.
validation set 1	AUROC_NoeaPred	AUROC_SimToIEDB	AUROC_DisToSelf	AUPRC_NoeaPred	AUPRC_SimToIEDB	AUPRC_DisToSelf
K1	0.692969	0.594752	0.514165	0.368599	0.33754	0.16994
K2	0.735795	0.615168	0.562022	0.435746	0.330249	0.209757
K3	0.727049	0.58557	0.560219	0.441729	0.314823	0.205618
K4	0.755115	0.569098	0.52462	0.4363	0.29849	0.160794
K5	0.710711	0.603683	0.565575	0.463157	0.350854	0.229123
K6	0.73491	0.560483	0.543333	0.408551	0.288413	0.192049
K7	0.742878	0.57031	0.55541	0.403775	0.273009	0.191508
K8	0.709146	0.571699	0.549014	0.443625	0.347126	0.22846
K9	0.75513	0.600321	0.590242	0.466044	0.333727	0.225104
K10	0.753955	0.595725	0.557437	0.501883	0.293103	0.19641
validation set 2	AUROC_NoeaPred	AUROC_SimToIEDB	AUROC_DisToSelf	AUPRC_NoeaPred	AUPRC_SimToIEDB	AUPRC_DisToSelf
K1	0.811418	0.639225	0.486377	0.515188	0.401672	0.185587
K2	0.830421	0.631897	0.529705	0.563872	0.389364	0.199005
K3	0.8171	0.625815	0.531084	0.549823	0.378492	0.202531
K4	0.79724	0.621994	0.522982	0.50969	0.380617	0.192239
K5	0.833174	0.630992	0.542266	0.58186	0.415592	0.221009
K6	0.795872	0.615729	0.52323	0.515898	0.388931	0.201615
K7	0.817199	0.625499	0.514117	0.534265	0.386478	0.192528
K8	0.815288	0.607657	0.520651	0.561448	0.374663	0.202964
K9	0.802787	0.628269	0.542976	0.526406	0.374284	0.202772
K10	0.815353	0.628109	0.52537	0.492883	0.345475	0.184198

## Sheet: Table S6
Table S6. Performance comparison of PepFore with 10 methods on the test data.
Method	All allele		HLA-A		HLA-B		HLA-C
	AUROC	AUPRC	AUROC	AUPRC	AUROC	AUPRC	AUROC	AUPRC
MixMHCpred	0.606146	0.249079	0.608046	0.273453	0.61808	0.275983	0.675522	0.482324
NetMHCpanEL	0.617835	0.270359	0.607206	0.286938	0.649256	0.312975	0.772296	0.562145
NetMHCpanBA	0.639178	0.317394	0.648085	0.352781	0.678665	0.343636	0.631879	0.413318
MHCflurry	0.597692	0.260736	0.603493	0.277955	0.620532	0.284421	0.690702	0.547727
NetMHCpanBA_AR	0.555628	0.229871	0.553815	0.256492	0.541785	0.202353	0.795066	0.76919
MHCflurry_AR	0.535601	0.236919	0.545807	0.259745	0.495299	0.172715	0.760911	0.707051
PRIME	0.582696	0.232049	0.593707	0.260172	0.591554	0.243822	0.686907	0.495311
BigMHC	0.697535	0.3024	0.703577	0.310987	0.706047	0.338894	0.711575	0.60078
SimToIEDB	0.641034	0.401998	0.653467	0.445667	0.66065	0.369896	0.55408	0.455637
DisToSelf	0.539266	0.216003	0.538459	0.238839	0.544141	0.211299	0.681214	0.574576
NeoaPred-PepFore	0.812749	0.543772	0.803657	0.53898	0.830753	0.587972	0.647059	0.548288
